# Supplementary material for: Genome-Wide Association Study Revealed Candidate Genes Associated with Litter Size, Weight, and Body Size Traits in Tianmu Polytocous Sheep (Ovis aries)
Source: Biology (Basel). 2025 Oct 20;14(10):1446. doi: 10.3390/biology14101446 (PMC12561659; doi:10.3390/biology14101446)
Supplement: Supplementary file 1 [file biology-14-01446-s001.zip]

Archive with 23 entries (21 files):
- biology-3845291-supplementary/
- biology-3845291-supplementary/Supplementary Files/
- biology-3845291-supplementary/Supplementary Files/Figure S1.png
- biology-3845291-supplementary/Supplementary Files/Figure S2.png
- biology-3845291-supplementary/Supplementary Files/Table S1.xlsx
- biology-3845291-supplementary/Supplementary Files/Table S10.xls
- biology-3845291-supplementary/Supplementary Files/Table S11.xls
- biology-3845291-supplementary/Supplementary Files/Table S12.xls
- biology-3845291-supplementary/Supplementary Files/Table S13.xls
- biology-3845291-supplementary/Supplementary Files/Table S14.xls
- biology-3845291-supplementary/Supplementary Files/Table S15.xls
- biology-3845291-supplementary/Supplementary Files/Table S16.xls
- biology-3845291-supplementary/Supplementary Files/Table S17.xls
- biology-3845291-supplementary/Supplementary Files/Table S18.xls
- biology-3845291-supplementary/Supplementary Files/Table S19.xls
- biology-3845291-supplementary/Supplementary Files/Table S2.xls
- biology-3845291-supplementary/Supplementary Files/Table S3.xls
- biology-3845291-supplementary/Supplementary Files/Table S4.xls
- biology-3845291-supplementary/Supplementary Files/Table S5.xls
- biology-3845291-supplementary/Supplementary Files/Table S6.xlsx
- biology-3845291-supplementary/Supplementary Files/Table S7.xlsx
- biology-3845291-supplementary/Supplementary Files/Table S8.xls
- biology-3845291-supplementary/Supplementary Files/Table S9.xls
