# Supplementary material for: Genome-Wide Association Study Revealed Candidate Genes Associated with Litter Size, Weight, and Body Size Traits in Tianmu Polytocous Sheep (Ovis aries)
Source: Biology (Basel). 2025 Oct 20;14(10):1446. doi: 10.3390/biology14101446 (PMC12561659; doi:10.3390/biology14101446)
Supplement: Supplementary file 1 [file biology-14-01446-s001.zip › biology-3845291-supplementary/Supplementary Files/Table S1.xlsx]

## Sheet: Table S1
Phenotypic	Abbreviation/alternative name	Mean	Standard deviation	Coefficients of variation
Litter size at first parity	TC1	2.00832	0.720889	2.78589
Litter size at second parity	TC2	2.22222	0.833414	2.66641
Litter size at third parity	TC3	2.13023	0.858212	2.48218
Litter size at fourth parity	TC4	2.34911	0.904958	2.59582
Birth weight (kg)	BWT	3.31	0.81	0.2448
Weaning weight (kg)	WWT	15.85	3.75	0.2366
Average daily gain (kg)	ADG	0.25	0.82	3.2836
Body height (cm)	BHT	65.51	2.97	0.0454
Withers height (cm)	WHT	68.44	3.38	0.0493
Body length (cm)	BLH	69.92	3.9	0.0558
Head length (cm)	HLH	23.38	1.35	0.0576
Head width (cm)	HWH	11.85	0.8	0.0675
Cannon bone circumference (cm)	CBC	7.27	0.47	0.0648
Forelimb height (cm)	FHT	42.78	1.74	0.0407
Chest girth (cm)	CGH	89.29	6.66	0.0746
Chest depth (cm)	CDH	30.01	2.06	0.0687
Chest width (cm)	CWH	23.79	12.32	0.518
Withers width (cm)	WWH	17.67	1.42	0.0804
