# Supplementary material for: Genome-Wide Association Study Revealed Candidate Genes Associated with Litter Size, Weight, and Body Size Traits in Tianmu Polytocous Sheep (Ovis aries)
Source: Biology (Basel). 2025 Oct 20;14(10):1446. doi: 10.3390/biology14101446 (PMC12561659; doi:10.3390/biology14101446)
Supplement: Supplementary file 1 [file biology-14-01446-s001.zip › biology-3845291-supplementary/Supplementary Files/Table S10.xls]

chr	peakPOS	ref	alt	maf	peak_value(-log10P)	SNP annotation analysis results	transcript_ID	Annotation	gene_start	gene_end	gene_length
2	52647292	G	A	0.8690205011389521	6.03376766175623	intergenic(gene-HRCT1(dist=21332),gene-LOC101112203(dist=4268))	gene-HRCT1	histidine rich carboxyl terminus 1	52619606	52625960	6355
2	52647292	G	A	0.8690205011389521	6.03376766175623	intergenic(gene-HRCT1(dist=21332),gene-LOC101112203(dist=4268))	gene-LOC101107001	olfactory receptor 2S2-like	52679875	52680858	984
2	52647292	G	A	0.8690205011389521	6.03376766175623	intergenic(gene-HRCT1(dist=21332),gene-LOC101112203(dist=4268))	gene-LOC101112203	olfactory receptor 13J1	52651560	52652498	939
2	52647292	G	A	0.8690205011389521	6.03376766175623	intergenic(gene-HRCT1(dist=21332),gene-LOC101112203(dist=4268))	gene-LOC101119025	olfactory receptor 13C7-like	52664034	52665017	984
2	52647292	G	A	0.8690205011389521	6.03376766175623	intergenic(gene-HRCT1(dist=21332),gene-LOC101112203(dist=4268))	gene-SPAAR	small regulatory polypeptide of amino acid response	52620763	52620990	228
12	9535275	C	A	0.09381898454746136	6.06971641225439	intergenic(gene-TRNAK-UUU-19(dist=566770),gene-TRNAC-GCA-163(dist=1150820))
21	9471514	A	G	0.12388392857142858	6.21528530511113	intronic(gene-DLG2)	gene-DLG2	discs large MAGUK scaffold protein 2%2C transcript variant X20	9460914	11834288	2373375
21	9471514	A	G	0.12388392857142858	6.21528530511113	intronic(gene-DLG2)	gene-TMEM126A	transmembrane protein 126A%2C transcript variant X4	9426013	9434760	8748
21	9471514	A	G	0.12388392857142858	6.21528530511113	intronic(gene-DLG2)	gene-TMEM126B	transmembrane protein 126B%2C transcript variant X1	9454140	9460291	6152
Note: The table only shows SNPs located within or between genes
