# Supplementary material for: Genome-Wide Association Study Revealed Candidate Genes Associated with Litter Size, Weight, and Body Size Traits in Tianmu Polytocous Sheep (Ovis aries)
Source: Biology (Basel). 2025 Oct 20;14(10):1446. doi: 10.3390/biology14101446 (PMC12561659; doi:10.3390/biology14101446)
Supplement: Supplementary file 1 [file biology-14-01446-s001.zip › biology-3845291-supplementary/Supplementary Files/Table S11.xls]

chr	peakPOS	ref	alt	maf	peak_value(-log10P)	SNP annotation analysis results	transcript_ID	Annotation	gene_start	gene_end	gene_length
3	40271023	A	G	0.1291390728476821	6.01763893158151	intergenic(gene-C1D(dist=9630),gene-TRNAS-GGA-77(dist=54354))	gene-C1D	C1D nuclear receptor corepressor%2C transcript variant X1	40240520	40261393	20874
7	98652727	G	T	0.0947136563876652	6.15642359853089	intergenic(gene-TTC8(dist=47534),gene-FOXN3(dist=207048))
9	30229255	C	T	0.08848614072494669	6.2026191556455	intergenic(gene-ZHX2(dist=245474),gene-LOC101110341(dist=879045))
Note: The table only shows SNPs located within or between genes
