# Supplementary material for: Genome-Wide Association Study Revealed Candidate Genes Associated with Litter Size, Weight, and Body Size Traits in Tianmu Polytocous Sheep (Ovis aries)
Source: Biology (Basel). 2025 Oct 20;14(10):1446. doi: 10.3390/biology14101446 (PMC12561659; doi:10.3390/biology14101446)
Supplement: Supplementary file 1 [file biology-14-01446-s001.zip › biology-3845291-supplementary/Supplementary Files/Table S12.xls]

chr	peakPOS	ref	alt	maf	peak_value(-log10P)	SNP annotation analysis results	transcript_ID	Annotation	gene_start	gene_end	gene_length
1	82459353	T	C	0.15164835164835164	6.44552283323115	intergenic(gene-TRNAS-GGA-8(dist=832669),gene-PRMT6(dist=1929419))
1	261542543	T	C	0.1636568848758465	6.95359420104628	intronic(gene-DSCAM)	gene-DSCAM	DS cell adhesion molecule	260864923	261691403	826481
3	134550316	G	A	0.15548098434004473	6.82317569180754	intronic(gene-SCN8A)	gene-SCN8A	sodium voltage-gated channel alpha subunit 8%2C transcript variant X2	134502440	134702533	200094
9	68148643	T	C	0.6153846153846154	6.40697680499708	intergenic(gene-TRNAC-GCA-141(dist=25091),gene-TRHR(dist=80491))	gene-LOC121820349	uncharacterized LOC121820349	68090688	68214999	124312
9	68148643	T	C	0.6153846153846154	6.40697680499708	intergenic(gene-TRNAC-GCA-141(dist=25091),gene-TRHR(dist=80491))	gene-TRNAC-GCA-141	tRNA-Cys	68123481	68123552	72
13	52732741	C	A	0.22613636363636364	6.22176153756516	intronic(gene-STK35)	gene-LOC114117597	uncharacterized LOC114117597	52745286	52828192	82907
13	52732741	C	A	0.22613636363636364	6.22176153756516	intronic(gene-STK35)	gene-STK35	serine/threonine kinase 35%2C transcript variant X2	52705017	52746695	41679
17	2621793	G	A	0.14699331848552338	6.02450675121027	intergenic(gene-NPY2R(dist=407647),gene-RBM46(dist=70700))
Note: The table only shows SNPs located within or between genes
