# Supplementary material for: Genome-Wide Association Study Revealed Candidate Genes Associated with Litter Size, Weight, and Body Size Traits in Tianmu Polytocous Sheep (Ovis aries)
Source: Biology (Basel). 2025 Oct 20;14(10):1446. doi: 10.3390/biology14101446 (PMC12561659; doi:10.3390/biology14101446)
Supplement: Supplementary file 1 [file biology-14-01446-s001.zip › biology-3845291-supplementary/Supplementary Files/Table S13.xls]

chr	start	end	peakPOS	ref	alt	maf	peak_value(-log10P)	SNP annotation analysis results	transcript_ID	Annotation	gene_start	gene_end	gene_length
12	69177689	69257689	69217689	G	T	0.09030837004405286	7.0239281135139	intergenic(gene-PROX1(dist=155218),gene-TRNAC-GCA-173(dist=28009))	gene-TRNAC-GCA-173	tRNA-Cys	69245698	69245769	72
Note: The table only shows SNPs located within or between genes
