# Supplementary material for: Genome-Wide Association Study Revealed Candidate Genes Associated with Litter Size, Weight, and Body Size Traits in Tianmu Polytocous Sheep (Ovis aries)
Source: Biology (Basel). 2025 Oct 20;14(10):1446. doi: 10.3390/biology14101446 (PMC12561659; doi:10.3390/biology14101446)
Supplement: Supplementary file 1 [file biology-14-01446-s001.zip › biology-3845291-supplementary/Supplementary Files/Table S14.xls]

chr	peakPOS	ref	alt	maf	peak_value(-log10P)	SNP annotation analysis results	transcript_ID	Annotation	gene_start	gene_end	gene_length
1	97863633	A	G	0.4979296066252588	7.15288680087706	intergenic(gene-LOC101112864(dist=21016),gene-TRNAQ-CUG(dist=7273))	gene-LOC101112864	phosphodiesterase 4D interacting protein%2C transcript variant X22	97597938	97842617	244680
1	97863633	A	G	0.4979296066252588	7.15288680087706	intergenic(gene-LOC101112864(dist=21016),gene-TRNAQ-CUG(dist=7273))	gene-LOC114112215	U1 spliceosomal RNA	97868617	97868780	164
1	97863633	A	G	0.4979296066252588	7.15288680087706	intergenic(gene-LOC101112864(dist=21016),gene-TRNAQ-CUG(dist=7273))	gene-LOC114117240	neuroblastoma breakpoint family member 4-like	97877494	97891083	13590
1	97863633	A	G	0.4979296066252588	7.15288680087706	intergenic(gene-LOC101112864(dist=21016),gene-TRNAQ-CUG(dist=7273))	gene-TRNAQ-CUG	tRNA-Gln	97870906	97870977	72
1	97949041	C	T	0.5	8.59107063073274	intergenic(gene-LOC114117240(dist=57958),gene-LOC114112680(dist=1878))	gene-LOC114112680	putative neuroblastoma breakpoint family member 5	97950919	97968616	17698
2	14560464	T	C	0.10602678571428571	6.60868972569206	intergenic(gene-ACTL7B(dist=147722),gene-TRNAE-CUC-13(dist=1016908))
3	161515602	G	A	0.9366812227074236	6.0557107800285	intergenic(gene-LRIG3(dist=759061),gene-TRNAA-GGC(dist=81925))
12	191443	A	G	0.4989648033126294	12.7072195467099	intergenic(gene-LOC114112245(dist=81182),gene-LOC114112217(dist=65482))
15	48818831	C	T	0.11995515695067265	7.33121780734965	exonic(gene-LOC101108251)	gene-LOC101107990	olfactory receptor 52J3	48785050	48785985	936
15	48818831	C	T	0.11995515695067265	7.33121780734965	exonic(gene-LOC101108251)	gene-LOC101108251	olfactory receptor 51G2-like	48818257	48819198	942
15	48818831	C	T	0.11995515695067265	7.33121780734965	exonic(gene-LOC101108251)	gene-LOC101108512	olfactory receptor 51L1	48826346	48827293	948
15	48818831	C	T	0.11995515695067265	7.33121780734965	exonic(gene-LOC101108251)	gene-LOC101114975	olfactory receptor 52J3	48796592	48797554	963
15	48818831	C	T	0.11995515695067265	7.33121780734965	exonic(gene-LOC101108251)	gene-LOC101115731	olfactory receptor 51A4	48858423	48859388	966
18	22720053	T	A	0.4989648033126294	12.7072195467099	intergenic(gene-C18H15orf40(dist=135209),gene-LOC121817084(dist=18021))	gene-LOC114118854	liprin-alpha-1-like	22791787	22822186	30400
18	22720053	T	A	0.4989648033126294	12.7072195467099	intergenic(gene-C18H15orf40(dist=135209),gene-LOC121817084(dist=18021))	gene-LOC121817084	liprin-alpha-1-like%2C transcript variant X2	22738074	22750202	12129
18	22720053	T	A	0.4989648033126294	12.7072195467099	intergenic(gene-C18H15orf40(dist=135209),gene-LOC121817084(dist=18021))	gene-LOC121817085	uncharacterized LOC121817085	22741749	22747750	6002
20	44266208	G	C	0.19481981981981983	6.45913493370889	intronic(gene-NEDD9)	gene-NEDD9	neural precursor cell expressed%2C developmentally down-regulated 9%2C transcript variant X3	44145724	44336286	190563
Note: The table only shows SNPs located within or between genes
