# Supplementary material for: Genome-Wide Association Study Revealed Candidate Genes Associated with Litter Size, Weight, and Body Size Traits in Tianmu Polytocous Sheep (Ovis aries)
Source: Biology (Basel). 2025 Oct 20;14(10):1446. doi: 10.3390/biology14101446 (PMC12561659; doi:10.3390/biology14101446)
Supplement: Supplementary file 1 [file biology-14-01446-s001.zip › biology-3845291-supplementary/Supplementary Files/Table S15.xls]

chr	peakPOS	ref	alt	maf	peak_value(-log10P)	SNP annotation analysis results	transcript_ID	Annotation	gene_start	gene_end	gene_length
2	27612286	A	G	0.08441558441558442	6.96791819456291	intergenic(gene-PTPDC1(dist=26531),gene-BARX1(dist=29859))	gene-BARX1	BARX homeobox 1	27642145	27645835	3691
2	27612286	A	G	0.08441558441558442	6.96791819456291	intergenic(gene-PTPDC1(dist=26531),gene-BARX1(dist=29859))	gene-PTPDC1	protein tyrosine phosphatase domain containing 1%2C transcript variant X1	27510618	27585755	75138
Note: The table only shows SNPs located within or between genes
