# Supplementary material for: Genome-Wide Association Study Revealed Candidate Genes Associated with Litter Size, Weight, and Body Size Traits in Tianmu Polytocous Sheep (Ovis aries)
Source: Biology (Basel). 2025 Oct 20;14(10):1446. doi: 10.3390/biology14101446 (PMC12561659; doi:10.3390/biology14101446)
Supplement: Supplementary file 1 [file biology-14-01446-s001.zip › biology-3845291-supplementary/Supplementary Files/Table S16.xls]

chr	peakPOS	ref	alt	maf	peak_value(-log10P)	SNP annotation analysis results	transcript_ID	Annotation	gene_start	gene_end	gene_length
2	52649658	T	C	0.11244541484716157	7.16164861888096	intergenic(gene-HRCT1(dist=23698),gene-LOC101112203(dist=1902))	gene-FAM221B	family with sequence similarity 221 member B%2C transcript variant X4	52718585	52728529	9945
2	52649658	T	C	0.11244541484716157	7.16164861888096	intergenic(gene-HRCT1(dist=23698),gene-LOC101112203(dist=1902))	gene-HRCT1	histidine rich carboxyl terminus 1	52619606	52625960	6355
2	52649658	T	C	0.11244541484716157	7.16164861888096	intergenic(gene-HRCT1(dist=23698),gene-LOC101112203(dist=1902))	gene-LOC101107001	olfactory receptor 2S2-like	52679875	52680858	984
2	52649658	T	C	0.11244541484716157	7.16164861888096	intergenic(gene-HRCT1(dist=23698),gene-LOC101112203(dist=1902))	gene-LOC101112203	olfactory receptor 13J1	52651560	52652498	939
2	52649658	T	C	0.11244541484716157	7.16164861888096	intergenic(gene-HRCT1(dist=23698),gene-LOC101112203(dist=1902))	gene-LOC101119025	olfactory receptor 13C7-like	52664034	52665017	984
2	52649658	T	C	0.11244541484716157	7.16164861888096	intergenic(gene-HRCT1(dist=23698),gene-LOC101112203(dist=1902))	gene-LOC105611721	olfactory receptor 13C7-like	52690849	52691949	1101
2	52649658	T	C	0.11244541484716157	7.16164861888096	intergenic(gene-HRCT1(dist=23698),gene-LOC101112203(dist=1902))	gene-SPAAR	small regulatory polypeptide of amino acid response	52620763	52620990	228
2	52649658	T	C	0.11244541484716157	7.16164861888096	intergenic(gene-HRCT1(dist=23698),gene-LOC101112203(dist=1902))	gene-TMEM8B	transmembrane protein 8B%2C transcript variant X5	52694319	52719355	25037
2	53330013	G	A	0.0967032967032967	6.07350681143029	intronic(gene-UNC13B)	gene-FAM214B	family with sequence similarity 214 member B%2C transcript variant X2	53362070	53373653	11584
2	53330013	G	A	0.0967032967032967	6.07350681143029	intronic(gene-UNC13B)	gene-UNC13B	unc-13 homolog B%2C transcript variant X6	53130799	53350223	219425
2	54591783	C	T	0.06896551724137931	6.28848523814668	intergenic(gene-TRNAG-CCC-31(dist=395860),gene-LOC121818504(dist=366861))
2	54749467	T	C	0.07096774193548387	7.35784028532957	intergenic(gene-TRNAG-CCC-31(dist=553544),gene-LOC121818504(dist=209177))
2	55544628	T	C	0.1261061946902655	6.38087775216977	intergenic(gene-TRNAE-CUC-14(dist=175070),gene-LOC101111001(dist=202205))
2	56989775	T	C	0.07282608695652174	6.09230788980844	intergenic(gene-LOC101119878(dist=894140),gene-TLE4(dist=156053))
2	57433961	A	T	0.07743362831858407	6.12858750285361	intergenic(gene-TLE4(dist=126593),gene-TRNAS-GGA-50(dist=168532))
2	59091451	C	T	0.0962800875273523	6.42548895721181	intronic(gene-GNAQ)	gene-GNAQ	G protein subunit alpha q	58845262	59167270	322009
6	106134389	G	A	0.12222222222222222	6.04240061362803	intergenic(gene-WDR1(dist=141707),gene-ZNF518B(dist=9244))	gene-LOC114115249	proline-rich protein 2-like	106159955	106160753	799
6	106134389	G	A	0.12222222222222222	6.04240061362803	intergenic(gene-WDR1(dist=141707),gene-ZNF518B(dist=9244))	gene-ZNF518B	zinc finger protein 518B%2C transcript variant X1	106143633	106160611	16979
Note: The table only shows SNPs located within or between genes
