# Supplementary material for: Genome-Wide Association Study Revealed Candidate Genes Associated with Litter Size, Weight, and Body Size Traits in Tianmu Polytocous Sheep (Ovis aries)
Source: Biology (Basel). 2025 Oct 20;14(10):1446. doi: 10.3390/biology14101446 (PMC12561659; doi:10.3390/biology14101446)
Supplement: Supplementary file 1 [file biology-14-01446-s001.zip › biology-3845291-supplementary/Supplementary Files/Table S17.xls]

chr	peakPOS	ref	alt	maf	peak_value(-log10P)	SNP annotation analysis results	transcript_ID	Annotation	gene_start	gene_end	gene_length
1	184426141	G	A	0.17640449438202246	6.42388737700329	intergenic(gene-LOC101120489(dist=450247),gene-IGSF11(dist=205816))
3	30375617	T	A	0.10666666666666667	6.61658735064742	intergenic(gene-TRNAW-CCA-47(dist=506978),gene-TRNAG-GCC-22(dist=217331))
15	51828883	A	G	0.15673289183222958	6.13941777894755	intergenic(gene-LOC114108780(dist=3203),gene-PLEKHB1(dist=20346))	gene-FAM168A	family with sequence similarity 168 member A%2C transcript variant X2	51606532	51814868	208337
15	51828883	A	G	0.15673289183222958	6.13941777894755	intergenic(gene-LOC114108780(dist=3203),gene-PLEKHB1(dist=20346))	gene-LOC101108352	serine/threonine-protein phosphatase 2A catalytic subunit alpha isoform-like	51781673	51790214	8542
15	51828883	A	G	0.15673289183222958	6.13941777894755	intergenic(gene-LOC114108780(dist=3203),gene-PLEKHB1(dist=20346))	gene-LOC114108780	heterogeneous nuclear ribonucleoprotein A1	51824311	51825680	1370
15	51828883	A	G	0.15673289183222958	6.13941777894755	intergenic(gene-LOC114108780(dist=3203),gene-PLEKHB1(dist=20346))	gene-PLEKHB1	pleckstrin homology domain containing B1%2C transcript variant X5	51849229	51864543	15315
Note: The table only shows SNPs located within or between genes
