# Supplementary material for: Genome-Wide Association Study Revealed Candidate Genes Associated with Litter Size, Weight, and Body Size Traits in Tianmu Polytocous Sheep (Ovis aries)
Source: Biology (Basel). 2025 Oct 20;14(10):1446. doi: 10.3390/biology14101446 (PMC12561659; doi:10.3390/biology14101446)
Supplement: Supplementary file 1 [file biology-14-01446-s001.zip › biology-3845291-supplementary/Supplementary Files/Table S18.xls]

chr	peakPOS	ref	alt	maf	peak_value(-log10P)	SNP annotation analysis results	transcript_ID	Annotation	gene_start	gene_end	gene_length
2	223564769	C	T	0.1383442265795207	6.02082302845231	intronic(gene-EPHA4)	gene-EPHA4	EPH receptor A4%2C transcript variant X3	223493674	223670244	176571
3	147889857	G	A	0.12026726057906459	6.64014631181016	intronic(gene-ABCD2)	gene-ABCD2	ATP binding cassette subfamily D member 2	147842317	147931790	89474
14	25027622	C	G	0.2228506787330317	6.01236090166876	intronic(gene-CIAPIN1)	gene-CIAPIN1	cytokine induced apoptosis inhibitor 1%2C transcript variant X1	25023582	25036322	12741
14	25027622	C	G	0.2228506787330317	6.01236090166876	intronic(gene-CIAPIN1)	gene-COQ9	coenzyme Q9	25036391	25048864	12474
14	25027622	C	G	0.2228506787330317	6.01236090166876	intronic(gene-CIAPIN1)	gene-DOK4	docking protein 4%2C transcript variant X6	25059461	25072065	12605
14	25027622	C	G	0.2228506787330317	6.01236090166876	intronic(gene-CIAPIN1)	gene-LOC101120186	C-C motif chemokine 17	25011528	25015996	4469
14	25027622	C	G	0.2228506787330317	6.01236090166876	intronic(gene-CIAPIN1)	gene-LOC114117787	C-C motif chemokine 17-like	25003391	25006273	2883
14	25027622	C	G	0.2228506787330317	6.01236090166876	intronic(gene-CIAPIN1)	gene-LOC114117882	uncharacterized LOC114117882	25064181	25066365	2185
14	25027622	C	G	0.2228506787330317	6.01236090166876	intronic(gene-CIAPIN1)	gene-POLR2C	RNA polymerase II subunit C	25050787	25059109	8323
14	65849838	C	T	0.10264900662251655	7.04358432266183	intronic(gene-LOC101117358)	gene-LOC101110699	zinc finger protein 154-like%2C transcript variant X3	65808569	65817801	9233
14	65849838	C	T	0.10264900662251655	7.04358432266183	intronic(gene-LOC101117358)	gene-LOC101117358	zinc finger protein 501-like	65834979	65869777	34799
14	65849838	C	T	0.10264900662251655	7.04358432266183	intronic(gene-LOC101117358)	gene-LOC114118101	uncharacterized LOC114118101%2C transcript variant X1	65830818	65835097	4280
14	65849838	C	T	0.10264900662251655	7.04358432266183	intronic(gene-LOC101117358)	gene-LOC121816397	uncharacterized LOC121816397%2C transcript variant X1	65878227	65888420	10194
Note: The table only shows SNPs located within or between genes
