# Supplementary material for: Genome-Wide Association Study Revealed Candidate Genes Associated with Litter Size, Weight, and Body Size Traits in Tianmu Polytocous Sheep (Ovis aries)
Source: Biology (Basel). 2025 Oct 20;14(10):1446. doi: 10.3390/biology14101446 (PMC12561659; doi:10.3390/biology14101446)
Supplement: Supplementary file 1 [file biology-14-01446-s001.zip › biology-3845291-supplementary/Supplementary Files/Table S19.xls]

chr	peakPOS	ref	alt	maf	peak_value(-log10P)	SNP annotation analysis results	transcript_ID	Annotation	gene_start	gene_end	gene_length
2	42648607	T	C	0.4413793103448276	6.11492585979153	intronic(gene-RHOBTB2)	gene-LOC114118859	liprin-alpha-1-like	42585869	42616175	30307
2	42648607	T	C	0.4413793103448276	6.11492585979153	intronic(gene-RHOBTB2)	gene-RHOBTB2	Rho related BTB domain containing 2	42635000	42664969	29970
2	101728119	T	C	0.22654462242562928	6.27133055598879	intergenic(gene-TRNAS-GGA-54(dist=11734),gene-TMEM215(dist=154732))	gene-NDUFB6	NADH:ubiquinone oxidoreductase subunit B6	101693781	101708638	14858
2	101728119	T	C	0.22654462242562928	6.27133055598879	intergenic(gene-TRNAS-GGA-54(dist=11734),gene-TMEM215(dist=154732))	gene-SMIM27	small integral membrane protein 27	101692431	101693124	694
2	101728119	T	C	0.22654462242562928	6.27133055598879	intergenic(gene-TRNAS-GGA-54(dist=11734),gene-TMEM215(dist=154732))	gene-TOPORS	TOP1 binding arginine/serine rich protein%2C E3 ubiquitin ligase%2C transcript variant X3	101681742	101692734	10993
2	101728119	T	C	0.22654462242562928	6.27133055598879	intergenic(gene-TRNAS-GGA-54(dist=11734),gene-TMEM215(dist=154732))	gene-TRNAS-GGA-54	tRNA-Ser	101716314	101716385	72
20	32328656	A	G	0.7557339449541285	6.24835928853831	intronic(gene-MRS2)	gene-GPLD1	glycosylphosphatidylinositol specific phospholipase D1%2C transcript variant X8	32257445	32325270	67826
20	32328656	A	G	0.7557339449541285	6.24835928853831	intronic(gene-MRS2)	gene-LOC114109798	U6 spliceosomal RNA	32331857	32331961	105
20	32328656	A	G	0.7557339449541285	6.24835928853831	intronic(gene-MRS2)	gene-LOC121817383	uncharacterized LOC121817383%2C transcript variant X2	32357053	32358357	1305
20	32328656	A	G	0.7557339449541285	6.24835928853831	intronic(gene-MRS2)	gene-MRS2	magnesium transporter MRS2%2C transcript variant X1	32322980	32357064	34085
Note: The table only shows SNPs located within or between genes
