# Supplementary material for: Genome-Wide Association Study Revealed Candidate Genes Associated with Litter Size, Weight, and Body Size Traits in Tianmu Polytocous Sheep (Ovis aries)
Source: Biology (Basel). 2025 Oct 20;14(10):1446. doi: 10.3390/biology14101446 (PMC12561659; doi:10.3390/biology14101446)
Supplement: Supplementary file 1 [file biology-14-01446-s001.zip › biology-3845291-supplementary/Supplementary Files/Table S2.xls]

chr	peakPOS	ref	alt	maf	peak_value(-log10P)	SNP annotation analysis results	transcript_ID	Annotation	gene_start	gene_end	gene_length
2	130722038	C	T	0.14456521739130435	5.000401691	intergenic(gene-ZNF385B(dist=35110),gene-SESTD1(dist=145056))	gene-LOC105608949	uncharacterized LOC105608949	130749649	130796284	46636
15	12534824	T	C	0.08223684210526316	5.007434244	intergenic(gene-LOC114118360(dist=759585),gene-LOC101122624(dist=900919))
17	69379941	T	C	0.39793577981651373	5.013838228	exonic(gene-CCDC157)	gene-CCDC157	coiled-coil domain containing 157%2C transcript variant X2	69366226	69380552	14327
17	69379941	T	C	0.39793577981651373	5.013838228	exonic(gene-CCDC157)	gene-LOC121816978	uncharacterized LOC121816978%2C transcript variant X2	69387610	69392620	5011
17	69379941	T	C	0.39793577981651373	5.013838228	exonic(gene-CCDC157)	gene-RNF215	ring finger protein 215	69380522	69384691	4170
17	69379941	T	C	0.39793577981651373	5.013838228	exonic(gene-CCDC157)	gene-SEC14L2	SEC14 like lipid binding 2%2C transcript variant X4	69399658	69423607	23950
17	69379941	T	C	0.39793577981651373	5.013838228	exonic(gene-CCDC157)	gene-SF3A1	splicing factor 3a subunit 1	69347896	69366453	18558
8	47903389	G	A	0.056043956043956046	5.016634142	exonic(gene-MDN1)	gene-ANKRD6	ankyrin repeat domain 6%2C transcript variant X1	47926177	48109048	182872
8	47903389	G	A	0.056043956043956046	5.016634142	exonic(gene-MDN1)	gene-LYRM2	LYR motif containing 2	47919334	47921578	2245
8	47903389	G	A	0.056043956043956046	5.016634142	exonic(gene-MDN1)	gene-MDN1	midasin AAA ATPase 1	47770885	47916248	145364
8	47903389	G	A	0.056043956043956046	5.016634142	exonic(gene-MDN1)	gene-TRNAC-ACA-125	tRNA-Cys	47909854	47909925	72
26	13987652	G	T	0.12104072398190045	5.035523842	intergenic(gene-ENPP6(dist=11826),gene-IRF2(dist=63598))	gene-ENPP6	ectonucleotide pyrophosphatase/phosphodiesterase 6%2C transcript variant X1	13895380	13975826	80447
26	13987652	G	T	0.12104072398190045	5.035523842	intergenic(gene-ENPP6(dist=11826),gene-IRF2(dist=63598))	gene-LOC121818054	uncharacterized LOC121818054	13993040	14012640	19601
12	65632129	A	T	0.09090909090909091	5.052761706	intronic(gene-SWT1)	gene-SWT1	SWT1 RNA endoribonuclease homolog%2C transcript variant X1	65588134	65695942	107809
8	11003716	T	A	0.0695364238410596	5.058426459	intergenic(gene-SNAP91(dist=77967),gene-C8H6orf58(dist=22123))	gene-C8H6orf58	chromosome 8 C6orf58 homolog	11025839	11037266	11428
1	43476268	C	T	0.20382882882882883	5.066998401	intronic(gene-GNG12,gene-LOC114116104)	gene-GNG12	G protein subunit gamma 12%2C transcript variant X2	43342966	43481041	138076
1	43476268	C	T	0.20382882882882883	5.066998401	intronic(gene-GNG12,gene-LOC114116104)	gene-LOC114116104	basic proline-rich protein-like	43419100	43481101	62002
18	13114911	C	A	0.12305986696230599	5.069419894	intergenic(gene-MCTP2(dist=845216),gene-RGMA(dist=276922))
23	7021664	T	C	0.06578947368421052	5.076954672	intergenic(gene-LOC121817710(dist=430690),gene-TRNAC-ACA-210(dist=143385))
5	102020532	A	G	0.42194570135746606	5.077228002	intergenic(gene-NUDT12(dist=1861323),gene-EFNA5(dist=1961236))
2	210571162	A	T	0.1338495575221239	5.079335709	intronic(gene-PTH2R)	gene-PTH2R	parathyroid hormone 2 receptor%2C transcript variant X2	210479436	210577434	97999
2	231215068	C	T	0.20350109409190373	5.080879945	intronic(gene-PID1)	gene-PID1	phosphotyrosine interaction domain containing 1%2C transcript variant X1	231029065	231314711	285647
16	53316105	C	T	0.13876651982378854	5.085392749	intergenic(gene-TRNAS-GGA-193(dist=188872),gene-CDH18(dist=206848))
2	41523876	A	G	0.43004587155963303	5.089211032	intergenic(gene-ADAM28(dist=89817),gene-STC1(dist=398440))
13	4436612	G	A	0.16367713004484305	5.091580023	intergenic(gene-LOC101104847(dist=8028),gene-TRNAV-UAC-4(dist=33216))	gene-LOC101104847	39S ribosomal protein L40%2C mitochondrial	4427582	4428584	1003
13	4436612	G	A	0.16367713004484305	5.091580023	intergenic(gene-LOC101104847(dist=8028),gene-TRNAV-UAC-4(dist=33216))	gene-TRNAV-UAC-4	tRNA-Val	4469828	4469900	73
15	63229038	A	C	0.12472647702407003	5.10044174	intergenic(gene-FBXO3(dist=7187),gene-LMO2(dist=58774))	gene-FBXO3	F-box protein 3	63188285	63221851	33567
15	63229038	A	C	0.12472647702407003	5.10044174	intergenic(gene-FBXO3(dist=7187),gene-LMO2(dist=58774))	gene-LOC121816709	uncharacterized LOC121816709	63204706	63215004	10299
25	37119544	T	C	0.1958997722095672	5.106931999	intronic(gene-NRG3)	gene-NRG3	neuregulin 3%2C transcript variant X2	35919548	37160225	1240678
3	209077838	C	T	0.10777777777777778	5.115483818	intronic(gene-PEX5)	gene-CLSTN3	calsyntenin 3%2C transcript variant X1	209113823	209145875	32053
3	209077838	C	T	0.10777777777777778	5.115483818	intronic(gene-PEX5)	gene-PEX5	peroxisomal biogenesis factor 5%2C transcript variant X7	209070414	209087374	16961
18	19557349	T	C	0.6485587583148559	5.118548521	intergenic(gene-LOC101121887(dist=11340),gene-LOC101122387(dist=16872))	gene-LOC101121632	myeloid-associated differentiation marker-like	19524963	19527432	2470
18	19557349	T	C	0.6485587583148559	5.118548521	intergenic(gene-LOC101121887(dist=11340),gene-LOC101122387(dist=16872))	gene-LOC101121887	myeloid-associated differentiation marker-like	19544748	19546009	1262
18	19557349	T	C	0.6485587583148559	5.118548521	intergenic(gene-LOC101121887(dist=11340),gene-LOC101122387(dist=16872))	gene-LOC101122387	myeloid-associated differentiation marker-like	19574221	19576024	1804
18	19557349	T	C	0.6485587583148559	5.118548521	intergenic(gene-LOC101121887(dist=11340),gene-LOC101122387(dist=16872))	gene-LOC101122633	myeloid-associated differentiation marker-like	19596337	19602243	5907
18	19557349	T	C	0.6485587583148559	5.118548521	intergenic(gene-LOC101121887(dist=11340),gene-LOC101122387(dist=16872))	gene-LOC114109097	myeloid-associated differentiation marker-like	19590784	19595342	4559
15	37136279	C	G	0.16258351893095768	5.118933162	intronic(gene-INSC)	gene-INSC	INSC spindle orientation adaptor protein	37098671	37231942	133272
15	12712937	T	G	0.1286031042128603	5.124076794	intergenic(gene-LOC114118360(dist=937698),gene-LOC101122624(dist=722806))
X	50607463	G	A	0.13390928725701945	5.130180971	intergenic(gene-LOC114111410(dist=2180),gene-GPR173(dist=367753))	gene-LOC114111342	uncharacterized LOC114111342	50623943	50625953	2011
X	50607463	G	A	0.13390928725701945	5.130180971	intergenic(gene-LOC114111410(dist=2180),gene-GPR173(dist=367753))	gene-LOC114111410	X antigen family member 5-like%2C transcript variant X1	50569626	50605283	35658
X	50607463	G	A	0.13390928725701945	5.130180971	intergenic(gene-LOC114111410(dist=2180),gene-GPR173(dist=367753))	gene-LOC121818363	uncharacterized LOC121818363	50627782	50633921	6140
17	58463664	G	A	0.38188073394495414	5.152081955	intergenic(gene-SPRING1(dist=153117),gene-TRNAS-GGA-202(dist=108413))	gene-LOC121816950	uncharacterized LOC121816950	58424102	58451680	27579
17	58463664	G	A	0.38188073394495414	5.152081955	intergenic(gene-SPRING1(dist=153117),gene-TRNAS-GGA-202(dist=108413))	gene-LOC121816951	uncharacterized LOC121816951	58392461	58551875	159415
9	94283944	T	C	0.231651376146789	5.162987067	intronic(gene-DEPTOR)	gene-DEPTOR	DEP domain containing MTOR interacting protein%2C transcript variant X2	94221274	94381730	160457
15	52496310	G	C	0.05786026200873363	5.178481035	intergenic(gene-PGM2L1(dist=26322),gene-KCNE3(dist=22300))	gene-KCNE3	potassium voltage-gated channel subfamily E regulatory subunit 3%2C transcript variant X5	52518610	52530438	11829
15	52496310	G	C	0.05786026200873363	5.178481035	intergenic(gene-PGM2L1(dist=26322),gene-KCNE3(dist=22300))	gene-PGM2L1	phosphoglucomutase 2 like 1%2C transcript variant X1	52409585	52469988	60404
10	71860535	A	T	0.7494714587737844	5.186216988	intronic(gene-LOC105614203)	gene-LOC105614203	ATP-binding cassette sub-family C member 4-like	71700097	71883325	183229
15	46103017	C	T	0.12955032119914348	5.191111503	intergenic(gene-LOC101116085(dist=12137),gene-MRPL17(dist=27073))	gene-LOC101116085	interferon-induced very large GTPase 1-like	46035682	46090880	55199
15	46103017	C	T	0.12955032119914348	5.191111503	intergenic(gene-LOC101116085(dist=12137),gene-MRPL17(dist=27073))	gene-MRPL17	mitochondrial ribosomal protein L17	46130090	46131576	1487
4	100735692	T	C	0.15246636771300448	5.192855065	intronic(gene-CNOT4)	gene-CNOT4	CCR4-NOT transcription complex subunit 4%2C transcript variant X5	100636377	100789648	153272
2	130483380	G	A	0.11098901098901098	5.197518889	intronic(gene-ZNF385B)	gene-ZNF385B	zinc finger protein 385B%2C transcript variant X5	130207856	130686928	479073
1	15958474	C	T	0.13452914798206278	5.20755935	intergenic(gene-FOXO6(dist=47559),gene-EDN2(dist=57810))
16	68438107	G	C	0.23595505617977527	5.230878377	intergenic(gene-ADAMTS16(dist=364121),gene-IRX1(dist=959358))
7	46664435	G	A	0.23777777777777778	5.239541628	intergenic(gene-TRNAS-GGA-137(dist=194055),gene-RORA(dist=413285))
6	97397812	C	T	0.0982532751091703	5.251937316	intronic(gene-RASGEF1B)	gene-RASGEF1B	RasGEF domain family member 1B%2C transcript variant X4	96920543	97585564	665022
21	23406637	C	T	0.6575963718820862	5.255595523	intergenic(gene-ZDHHC13(dist=43150),gene-LOC101116517(dist=11031))	gene-LOC101116517	mas-related G-protein coupled receptor member X2	23417668	23443480	25813
7	10296364	T	G	0.0990990990990991	5.262777689	intronic(gene-JMY)	gene-JMY	junction mediating and regulatory protein%2C p53 cofactor	10271702	10347930	76229
7	10296364	T	G	0.0990990990990991	5.262777689	intronic(gene-JMY)	gene-TRNAC-GCA-125	tRNA-Cys	10307273	10307344	72
14	5498233	A	G	0.19426048565121412	5.278030612	intronic(gene-WWOX)	gene-WWOX	WW domain containing oxidoreductase%2C transcript variant X2	4754316	5669834	915519
1	136956691	T	A	0.9210526315789473	5.296192677	intergenic(gene-NCAM2(dist=299940),gene-TRNAS-GGA-15(dist=632883))
13	20366743	A	G	0.31336405529953915	5.316396754	intronic(gene-MALRD1)	gene-MALRD1	MAM and LDL receptor class A domain containing 1%2C transcript variant X2	19975314	20576159	600846
13	79121152	A	G	0.23476297968397292	5.331697409	intergenic(gene-KCNG1(dist=187638),gene-NFATC2(dist=120571))
15	38925210	C	T	0.33146067415730335	5.337361238	intergenic(gene-FAR1(dist=113911),gene-PTH(dist=23800))	gene-LOC101120269	60S ribosomal protein L17-like	38959575	38960169	595
15	38925210	C	T	0.33146067415730335	5.337361238	intergenic(gene-FAR1(dist=113911),gene-PTH(dist=23800))	gene-LOC114118582	small nucleolar RNA SNORA3/SNORA45 family	38915783	38915911	129
15	38925210	C	T	0.33146067415730335	5.337361238	intergenic(gene-FAR1(dist=113911),gene-PTH(dist=23800))	gene-PTH	parathyroid hormone	38949010	38957791	8782
21	24800172	G	A	0.0650759219088937	5.359604337	intergenic(gene-LOC101102942(dist=1460),gene-LOC114110071(dist=7578))	gene-LOC101102942	olfactory receptor 149-like	24797780	24798712	933
21	24800172	G	A	0.0650759219088937	5.359604337	intergenic(gene-LOC101102942(dist=1460),gene-LOC114110071(dist=7578))	gene-LOC114110071	uncharacterized LOC114110071	24807750	24812707	4958
21	24800172	G	A	0.0650759219088937	5.359604337	intergenic(gene-LOC101102942(dist=1460),gene-LOC114110071(dist=7578))	gene-LOC114110072	MLV-related proviral Env polyprotein-like	24812704	24815219	2516
2	250046156	C	G	0.4906832298136646	5.369989838	intergenic(gene-LOC121818522(dist=41571),gene-LOC121818851(dist=8220))	gene-LOC114112439	uncharacterized LOC114112439	250004681	250006658	1978
2	250046156	C	G	0.4906832298136646	5.369989838	intergenic(gene-LOC121818522(dist=41571),gene-LOC121818851(dist=8220))	gene-LOC114112674	uncharacterized LOC114112674	250063600	250072312	8713
2	250046156	C	G	0.4906832298136646	5.369989838	intergenic(gene-LOC121818522(dist=41571),gene-LOC121818851(dist=8220))	gene-LOC121818844	uncharacterized LOC121818844	250039984	250051467	11484
2	250046156	C	G	0.4906832298136646	5.369989838	intergenic(gene-LOC121818522(dist=41571),gene-LOC121818851(dist=8220))	gene-LOC121818850	28S ribosomal RNA	250055577	250060448	4872
2	250046156	C	G	0.4906832298136646	5.369989838	intergenic(gene-LOC121818522(dist=41571),gene-LOC121818851(dist=8220))	gene-LOC121818851	5.8S ribosomal RNA	250054376	250054528	153
17	48910089	T	A	0.226457399103139	5.383352588	intronic(gene-TMEM132C)	gene-TMEM132C	transmembrane protein 132C	48474734	48918970	444237
25	2044260	G	A	0.05714285714285714	5.3839283	intergenic(gene-PGBD5(dist=86619),gene-LOC114110876(dist=140742))	gene-LOC121817996	uncharacterized LOC121817996	2022315	2026816	4502
15	51314168	T	C	0.17727272727272728	5.385683461	intronic(gene-FCHSD2)	gene-FCHSD2	FCH and double SH3 domains 2%2C transcript variant X3	51099188	51339490	240303
2	144698970	A	T	0.05639913232104121	5.413661417	intergenic(gene-SLC38A11(dist=53273),gene-COBLL1(dist=27808))	gene-COBLL1	cordon-bleu WH2 repeat protein like 1%2C transcript variant X3	144726778	144893773	166996
2	144698970	A	T	0.05639913232104121	5.413661417	intergenic(gene-SLC38A11(dist=53273),gene-COBLL1(dist=27808))	gene-LOC114113305	U6 spliceosomal RNA	144718194	144718296	103
9	66548059	T	C	0.07752808988764046	5.414716183	intergenic(gene-TRNAY-AUA-15(dist=34994),gene-KCNV1(dist=854493))	gene-TRNAY-AUA-15	tRNA-Tyr	66512994	66513065	72
20	13327078	G	A	0.30689655172413793	5.419788377	intronic(gene-KIF6)	gene-KIF6	kinesin family member 6%2C transcript variant X1	13203880	13632036	428157
23	290192	T	C	0.09716157205240175	5.427777886	intronic(gene-LOC121817695)	gene-LOC114110443	olfactory receptor 5L2-like	329020	329955	936
23	290192	T	C	0.09716157205240175	5.427777886	intronic(gene-LOC121817695)	gene-LOC121817695	liprin-alpha-1-like	273912	296707	22796
2	237019818	A	G	0.1137855579868709	5.443331037	intergenic(gene-MATN1(dist=415456),gene-PTPRU(dist=956450))
25	39236330	G	A	0.3781609195402299	5.448185031	intergenic(gene-TRNAG-CCC-220(dist=226400),gene-GRID1(dist=186762))
20	49977995	C	T	0.051086956521739134	5.449755376	intergenic(gene-WRNIP1(dist=15584),gene-MYLK4(dist=2677))	gene-MYLK4	myosin light chain kinase family member 4	49980672	50050938	70267
20	49977995	C	T	0.051086956521739134	5.449755376	intergenic(gene-WRNIP1(dist=15584),gene-MYLK4(dist=2677))	gene-WRNIP1	WRN helicase interacting protein 1	49951628	49962411	10784
10	23861912	G	T	0.7040816326530612	5.478211355	intergenic(gene-LOC101108400(dist=40343),gene-LOC101102155(dist=83448))
7	11218920	T	C	0.20549450549450549	5.484042351	intergenic(gene-SERINC5(dist=30305),gene-GNPNAT1(dist=155545))	gene-SERINC5	serine incorporator 5%2C transcript variant X1	11081472	11188615	107144
2	45322957	A	G	0.052915766738660906	5.488309509	intergenic(gene-LOC101120470(dist=495652),gene-LZTS1(dist=178531))
4	1429981	A	T	0.18432671081677704	5.498809236	intergenic(gene-VSTM2A(dist=215916),gene-LOC114112048(dist=32542))	gene-LOC114112048	ralA-binding protein 1-like	1462523	1464771	2249
15	10094999	A	T	0.23430493273542602	5.552749536	intronic(gene-CNTN5)	gene-CNTN5	contactin 5	8449512	10112326	1662815
14	51033834	T	C	0.06609808102345416	5.566515951	intronic(gene-LOC114117899)	gene-LOC105605921	carcinoembryonic antigen-related cell adhesion molecule 4-like%2C transcript variant X2	51063945	51079582	15638
14	51033834	T	C	0.06609808102345416	5.566515951	intronic(gene-LOC114117899)	gene-LOC114117899	carcinoembryonic antigen-related cell adhesion molecule 7-like%2C transcript variant X2	51022212	51037757	15546
14	51033834	T	C	0.06609808102345416	5.566515951	intronic(gene-LOC114117899)	gene-LOC114117995	carcinoembryonic antigen-related cell adhesion molecule 6-like%2C transcript variant X3	51001211	51012701	11491
1	140141240	A	G	0.15376106194690264	5.58073571	intergenic(gene-C1H21orf91(dist=58996),gene-BTG3(dist=96139))
4	26721515	G	A	0.11393805309734513	5.638699115	intergenic(gene-LOC114114491(dist=77146),gene-AHR(dist=59195))	gene-LOC121819390	uncharacterized LOC121819390%2C transcript variant X1	26489836	26743579	253744
21	46231943	C	G	0.20995670995670995	5.648777077	intergenic(gene-IFITM10(dist=117600),gene-LOC114110090(dist=51603))
1	16410904	G	T	0.09497816593886463	5.686339857	intronic(gene-HIVEP3)	gene-HIVEP3	HIVEP zinc finger 3%2C transcript variant X7	16048956	16593757	544802
23	16244995	C	T	0.08187772925764192	5.706998734	intergenic(gene-TRNAW-CCA-218(dist=1127207),gene-LOC101106129(dist=121343))
10	75740602	G	A	0.1761487964989059	5.726540124	intergenic(gene-TRNAG-CCC-108(dist=2700),gene-CLYBL(dist=25873))	gene-CLYBL	citramalyl-CoA lyase%2C transcript variant X14	75766475	76007639	241165
10	75740602	G	A	0.1761487964989059	5.726540124	intergenic(gene-TRNAG-CCC-108(dist=2700),gene-CLYBL(dist=25873))	gene-LOC114116734	U6 spliceosomal RNA	75738037	75738143	107
10	75740602	G	A	0.1761487964989059	5.726540124	intergenic(gene-TRNAG-CCC-108(dist=2700),gene-CLYBL(dist=25873))	gene-TM9SF2	transmembrane 9 superfamily member 2	75678612	75728652	50041
10	75740602	G	A	0.1761487964989059	5.726540124	intergenic(gene-TRNAG-CCC-108(dist=2700),gene-CLYBL(dist=25873))	gene-TRNAG-CCC-108	tRNA-Gly	75737830	75737902	73
X	74060981	C	G	0.06573275862068965	5.751178847	intergenic(gene-LOC101109338(dist=1728943),gene-LOC121818221(dist=215996))
2	232111882	G	A	0.18957871396895787	5.798337191	intergenic(gene-SLC16A14(dist=10820),gene-LOC101120225(dist=35800))	gene-LOC101120225	olfactory receptor 11H7-like%2C transcript variant X4	232147682	232163028	15347
2	232111882	G	A	0.18957871396895787	5.798337191	intergenic(gene-SLC16A14(dist=10820),gene-LOC101120225(dist=35800))	gene-SLC16A14	solute carrier family 16 member 14%2C transcript variant X3	232066782	232101062	34281
2	215929464	G	A	0.09649122807017543	5.851074212	intergenic(gene-SPAG16(dist=549846),gene-VWC2L(dist=463071))
2	221477155	T	A	0.1331096196868009	5.895338796	exonic(gene-OBSL1)	gene-ASIC4	acid sensing ion channel subunit family member 4	221432374	221459806	27433
2	221477155	T	A	0.1331096196868009	5.895338796	exonic(gene-OBSL1)	gene-CHPF	chondroitin polymerizing factor	221459974	221465373	5400
2	221477155	T	A	0.1331096196868009	5.895338796	exonic(gene-OBSL1)	gene-GMPPA	GDP-mannose pyrophosphorylase A%2C transcript variant X4	221422520	221429813	7294
2	221477155	T	A	0.1331096196868009	5.895338796	exonic(gene-OBSL1)	gene-INHA	inhibin subunit alpha	221494693	221497656	2964
2	221477155	T	A	0.1331096196868009	5.895338796	exonic(gene-OBSL1)	gene-LOC101115102	serine/threonine kinase 11 interacting protein%2C transcript variant X3	221513097	221528021	14925
2	221477155	T	A	0.1331096196868009	5.895338796	exonic(gene-OBSL1)	gene-OBSL1	obscurin like cytoskeletal adaptor 1%2C transcript variant X7	221466653	221493937	27285
2	221477155	T	A	0.1331096196868009	5.895338796	exonic(gene-OBSL1)	gene-SPEGNB	SPEG neighbor	221419696	221421829	2134
2	221477155	T	A	0.1331096196868009	5.895338796	exonic(gene-OBSL1)	gene-SPEG	striated muscle enriched protein kinase%2C transcript variant X6	221358906	221417310	58405
2	221477155	T	A	0.1331096196868009	5.895338796	exonic(gene-OBSL1)	gene-TMEM198	transmembrane protein 198%2C transcript variant X1	221465429	221471686	6258
2	76951808	T	C	0.06847826086956521	5.929508486	intronic(gene-PTPRD)	gene-PTPRD	protein tyrosine phosphatase receptor type D%2C transcript variant X1	76251848	78726405	2474558
6	88794481	T	C	0.13	5.95275084	intergenic(gene-LOC121819838(dist=272018),gene-TRNAC-GCA-117(dist=27610))	gene-TRNAC-GCA-117	tRNA-Cys	88822091	88822162	72
23	46660318	A	G	0.06652360515021459	5.969710021	intronic(gene-LOXHD1)	gene-LOXHD1	lipoxygenase homology PLAT domains 1%2C transcript variant X1	46561105	46757828	196724
10	72076606	A	C	0.07537154989384288	6.039534312	intronic(gene-LOC101109890)	gene-LOC101109890	ATP-binding cassette sub-family C member 4-like%2C transcript variant X3	72008910	72221147	212238
15	54476776	A	G	0.055676855895196505	6.151463956	intergenic(gene-TRNAP-UGG-3(dist=50970),gene-THAP12(dist=57426))	gene-LOC105602313	uncharacterized LOC105602313%2C transcript variant X2	54515794	54526862	11069
1	268218798	C	T	0.08612975391498881	6.20067958	intergenic(gene-TRNAW-CCA-24(dist=5693),gene-SETD4(dist=712216))	gene-TRNAW-CCA-24	tRNA-Trp	268213034	268213105	72
6	74395843	G	A	0.26072234762979685	6.407453417	intergenic(gene-IGFBP7(dist=1168813),gene-TRNAC-ACA-99(dist=1385799))
15	49079756	G	A	0.12611607142857142	6.495852226	intergenic(gene-LOC101117788(dist=14635),gene-TRNAG-CCC-153(dist=5415))	gene-LOC101117788	olfactory receptor 52R1-like	49064156	49065121	966
15	49079756	G	A	0.12611607142857142	6.495852226	intergenic(gene-LOC101117788(dist=14635),gene-TRNAG-CCC-153(dist=5415))	gene-LOC101118050	olfactory receptor 51F1-like	49089331	49090266	936
15	49079756	G	A	0.12611607142857142	6.495852226	intergenic(gene-LOC101117788(dist=14635),gene-TRNAG-CCC-153(dist=5415))	gene-LOC101118303	olfactory receptor 51F2-like	49117168	49118112	945
15	49079756	G	A	0.12611607142857142	6.495852226	intergenic(gene-LOC101117788(dist=14635),gene-TRNAG-CCC-153(dist=5415))	gene-LOC114118275	olfactory receptor 51F1-like	49107453	49108412	960
15	49079756	G	A	0.12611607142857142	6.495852226	intergenic(gene-LOC101117788(dist=14635),gene-TRNAG-CCC-153(dist=5415))	gene-TRNAG-CCC-153	tRNA-Gly	49085171	49085243	73
Note: The table only shows SNPs located within or between genes
