# Supplementary material for: Genome-Wide Association Study Revealed Candidate Genes Associated with Litter Size, Weight, and Body Size Traits in Tianmu Polytocous Sheep (Ovis aries)
Source: Biology (Basel). 2025 Oct 20;14(10):1446. doi: 10.3390/biology14101446 (PMC12561659; doi:10.3390/biology14101446)
Supplement: Supplementary file 1 [file biology-14-01446-s001.zip › biology-3845291-supplementary/Supplementary Files/Table S3.xls]

chr	peakPOS	ref	alt	maf	peak_value(-log10P)	SNP annotation analysis results	transcript_ID	Annotation	gene_start	gene_end	gene_length
1	30604800	C	T	0.4088888888888889	5.8102447548488	intergenic(gene-TRNAY-AUA-2(dist=350940),gene-TRNAW-CCA-3(dist=393909))
1	229494842	G	A	0.5194508009153318	5.04946418799624	intergenic(gene-MFSD1(dist=32627),gene-LOC101119529(dist=23399))	gene-LOC101119529	E3 ubiquitin-protein ligase RNF146-B-like	229518241	229519549	1309
1	229494842	G	A	0.5194508009153318	5.04946418799624	intergenic(gene-MFSD1(dist=32627),gene-LOC101119529(dist=23399))	gene-LOC121817081	uncharacterized LOC121817081	229534273	229536563	2291
1	229494842	G	A	0.5194508009153318	5.04946418799624	intergenic(gene-MFSD1(dist=32627),gene-LOC101119529(dist=23399))	gene-MFSD1	major facilitator superfamily domain containing 1%2C transcript variant X3	229436563	229462215	25653
1	233854116	T	C	0.08423326133909287	5.2951495116691	intergenic(gene-MME(dist=520304),gene-GPR149(dist=139299))
1	271916995	A	G	0.40232558139534885	5.02062355617542	intergenic(gene-ETS2(dist=112117),gene-LOC101111156(dist=641385))
2	42647080	G	C	0.11915367483296214	5.008223605	intronic(gene-RHOBTB2)	gene-LOC114118859	liprin-alpha-1-like	42585869	42616175	30307
2	42647080	G	C	0.11915367483296214	5.008223605	intronic(gene-RHOBTB2)	gene-RHOBTB2	Rho related BTB domain containing 2	42635000	42664969	29970
4	116154119	G	A	0.09292035398230089	5.38131620583623	intronic(gene-GALNT11)	gene-GALNT11	polypeptide N-acetylgalactosaminyltransferase 11%2C transcript variant X2	116144361	116198962	54602
4	116154119	G	A	0.09292035398230089	5.38131620583623	intronic(gene-GALNT11)	gene-GALNTL5	polypeptide N-acetylgalactosaminyltransferase like 5	116084782	116136225	51444
10	17931306	G	A	0.4430523917995444	5.21613535182949	intergenic(gene-HTR2A(dist=723144),gene-SUCLA2(dist=202068))
13	83303998	C	T	0.35990888382687924	5.4270011472588	intronic(gene-CBLN4)	gene-CBLN4	cerebellin 4 precursor	83299093	83305879	6787
14	37651349	C	T	0.24367816091954023	5.12149658772307	intergenic(gene-PSMD7(dist=1106918),gene-ZFHX3(dist=19257))	gene-LOC121816500	uncharacterized LOC121816500%2C transcript variant X2	37580177	37626989	46813
14	37651349	C	T	0.24367816091954023	5.12149658772307	intergenic(gene-PSMD7(dist=1106918),gene-ZFHX3(dist=19257))	gene-ZFHX3	zinc finger homeobox 3%2C transcript variant X3	37670606	37923189	252584
14	43650091	T	C	0.16411378555798686	5.77266692386397	intronic(gene-CHST8)	gene-CHST8	carbohydrate sulfotransferase 8	43531750	43672983	141234
14	43650091	T	C	0.16411378555798686	5.77266692386397	intronic(gene-CHST8)	gene-TRNAC-GCA-181	tRNA-Cys	43685467	43685538	72
14	64622647	G	A	0.05349344978165939	5.04109082513444	intergenic(gene-ZNF835(dist=14786),gene-LOC101107724(dist=19111))	gene-LOC101107724	olfactory receptor 5-like	64641758	64642696	939
14	64622647	G	A	0.05349344978165939	5.04109082513444	intergenic(gene-ZNF835(dist=14786),gene-LOC101107724(dist=19111))	gene-LOC101111223	olfactory receptor 5-like	64647946	64648884	939
14	64622647	G	A	0.05349344978165939	5.04109082513444	intergenic(gene-ZNF835(dist=14786),gene-LOC101107724(dist=19111))	gene-LOC101111484	olfactory receptor 5-like	64657457	64658431	975
14	64622647	G	A	0.05349344978165939	5.04109082513444	intergenic(gene-ZNF835(dist=14786),gene-LOC101107724(dist=19111))	gene-ZFP28	ZFP28 zinc finger protein	64498834	64601478	102645
14	64622647	G	A	0.05349344978165939	5.04109082513444	intergenic(gene-ZNF835(dist=14786),gene-LOC101107724(dist=19111))	gene-ZNF835	zinc finger protein 835	64602273	64607861	5589
15	30843354	A	G	0.16447368421052633	5.87103593422797	intronic(gene-LOC121816658)	gene-LOC121816658	putative HTLV-1-related endogenous sequence	30816031	30885435	69405
15	62359110	A	G	0.11758241758241758	5.22814702663794	intergenic(gene-PRRG4(dist=12325),gene-LOC105610665(dist=3966))	gene-LOC105610665	copper transport protein ATOX1	62363076	62363525	450
15	62359110	A	G	0.11758241758241758	5.22814702663794	intergenic(gene-PRRG4(dist=12325),gene-LOC105610665(dist=3966))	gene-PRRG4	proline rich and Gla domain 4%2C transcript variant X1	62328006	62346785	18780
15	62359110	A	G	0.11758241758241758	5.22814702663794	intergenic(gene-PRRG4(dist=12325),gene-LOC105610665(dist=3966))	gene-QSER1	glutamine and serine rich 1%2C transcript variant X4	62368379	62446428	78050
15	77837335	G	A	0.13793103448275862	5.68031339492556	intronic(gene-LOC101117875)	gene-LOC101117875	fatty acid desaturase 2-like protein FADS2B	77836222	77874856	38635
15	77837335	G	A	0.13793103448275862	5.68031339492556	intronic(gene-LOC101117875)	gene-LOC121816651	uncharacterized LOC121816651	77828299	77832723	4425
16	13858037	G	A	0.1111111111111111	5.7084249308405	intergenic(gene-ERBIN(dist=81612),gene-NLN(dist=11847))	gene-NLN	neurolysin	13869884	13965686	95803
16	25481112	C	A	0.4099099099099099	5.82275765021198	intergenic(gene-ARL15(dist=58573),gene-NDUFS4(dist=102972))	gene-LOC121816807	uncharacterized LOC121816807%2C transcript variant X2	25451915	25462270	10356
16	25695619	G	A	0.248868778280543	5.7584898781469	intronic(gene-NDUFS4)	gene-NDUFS4	NADH:ubiquinone oxidoreductase subunit S4	25584084	25697482	113399
16	26755299	T	G	0.15736607142857142	5.01853068971938	intergenic(gene-ITGA1(dist=297727),gene-ISL1(dist=1107547))
16	31361020	G	A	0.24390243902439024	5.70898476832855	intergenic(gene-NNT(dist=9745),gene-TRNAC-ACA-178(dist=3838))	gene-LOC105602669	uncharacterized LOC105602669	31351043	31362242	11200
16	31361020	G	A	0.24390243902439024	5.70898476832855	intergenic(gene-NNT(dist=9745),gene-TRNAC-ACA-178(dist=3838))	gene-NNT	nicotinamide nucleotide transhydrogenase%2C transcript variant X1	31256235	31351275	95041
16	31361020	G	A	0.24390243902439024	5.70898476832855	intergenic(gene-NNT(dist=9745),gene-TRNAC-ACA-178(dist=3838))	gene-PAIP1	poly(A) binding protein interacting protein 1%2C transcript variant X2	31373055	31401587	28533
16	31361020	G	A	0.24390243902439024	5.70898476832855	intergenic(gene-NNT(dist=9745),gene-TRNAC-ACA-178(dist=3838))	gene-TRNAC-ACA-178	tRNA-Cys	31364858	31364929	72
16	31440882	C	G	0.20309050772626933	6.18757151975848	intergenic(gene-C16H5orf34(dist=1097),gene-TMEM267(dist=1116))	gene-C16H5orf34	chromosome 16 C5orf34 homolog%2C transcript variant X11	31407916	31439785	31870
16	31440882	C	G	0.20309050772626933	6.18757151975848	intergenic(gene-C16H5orf34(dist=1097),gene-TMEM267(dist=1116))	gene-CCL28	C-C motif chemokine ligand 28	31480143	31495692	15550
16	31440882	C	G	0.20309050772626933	6.18757151975848	intergenic(gene-C16H5orf34(dist=1097),gene-TMEM267(dist=1116))	gene-TMEM267	transmembrane protein 267%2C transcript variant X5	31441998	31461708	19711
16	34053313	G	A	0.349438202247191	5.90989297091859	intergenic(gene-PTGER4(dist=109789),gene-TRNAE-CUC-42(dist=70641))
16	36394076	C	T	0.339041095890411	5.54831869794913	intergenic(gene-EGFLAM(dist=84692),gene-TRNAG-CCC-158(dist=451189))	gene-LOC106991666	uncharacterized LOC106991666%2C transcript variant X1	36412073	36523164	111092
16	37151527	C	T	0.3120728929384966	5.25873452215504	intronic(gene-NUP155)	gene-NUP155	nucleoporin 155%2C transcript variant X4	37135277	37189035	53759
16	37151527	C	T	0.3120728929384966	5.25873452215504	intronic(gene-NUP155)	gene-WDR70	WD repeat domain 70%2C transcript variant X3	36854185	37134985	280801
16	37313095	C	T	0.1346153846153846	6.36904915072951	intergenic(gene-CPLANE1(dist=4536),gene-NIPBL(dist=10867))	gene-CPLANE1	ciliogenesis and planar polarity effector 1%2C transcript variant X18	37204225	37308559	104335
16	37313095	C	T	0.1346153846153846	6.36904915072951	intergenic(gene-CPLANE1(dist=4536),gene-NIPBL(dist=10867))	gene-NIPBL	NIPBL cohesin loading factor%2C transcript variant X2	37323962	37521958	197997
16	37588653	C	T	0.1875	5.38732059836748	intergenic(gene-NIPBL(dist=66695),gene-SLC1A3(dist=131388))	gene-LOC121816774	uncharacterized LOC121816774	37598458	37600825	2368
16	39970111	G	C	0.8251121076233184	5.55005253846857	intronic(gene-SLC45A2)	gene-AMACR	alpha-methylacyl-CoA racemase	39921618	39937075	15458
16	39970111	G	C	0.8251121076233184	5.55005253846857	intronic(gene-SLC45A2)	gene-RXFP3	relaxin family peptide receptor 3	39984882	39991665	6784
16	39970111	G	C	0.8251121076233184	5.55005253846857	intronic(gene-SLC45A2)	gene-SLC45A2	solute carrier family 45 member 2	39941633	39979355	37723
16	40063459	G	A	0.06564551422319474	5.46544290636707	intronic(gene-ADAMTS12)
16	40114810	A	G	0.19068736141906872	5.0564077046475	intronic(gene-ADAMTS12)	gene-ADAMTS12	ADAM metallopeptidase with thrombospondin type 1 motif 12	40028237	40431018	402782
16	40334851	A	C	0.6275862068965518	6.41802009331319	intronic(gene-ADAMTS12)
16	42440953	A	G	0.3146453089244851	5.40883596205603	intronic(gene-CDH6)	gene-CDH6	cadherin 6%2C transcript variant X1	42335039	42485277	150239
16	42564514	A	G	0.11538461538461539	5.40687892974776	intergenic(gene-CDH6(dist=79237),gene-LOC114118746(dist=1394183))
16	45002251	G	T	0.07658643326039387	5.05877716595329	intergenic(gene-LOC101116603(dist=27172),gene-LOC101116863(dist=59933))	gene-LOC101116603	peptidyl-prolyl cis-trans isomerase FKBP3-like	44974101	44975079	979
16	47818850	G	A	0.08189655172413793	6.18806591138036	intergenic(gene-CDH9(dist=943816),gene-TRNAC-ACA-179(dist=478008))
16	48572920	G	A	0.10659340659340659	5.62597369580779	intergenic(gene-TRNAC-ACA-179(dist=275991),gene-TRNAF-GAA-26(dist=268351))
17	70395530	G	A	0.1038961038961039	5.44559734408072	intergenic(gene-DEPDC5(dist=19498),gene-YWHAH(dist=5777))	gene-DEPDC5	DEP domain containing 5%2C GATOR1 subcomplex subunit%2C transcript variant X4	70302309	70376032	73724
17	70395530	G	A	0.1038961038961039	5.44559734408072	intergenic(gene-DEPDC5(dist=19498),gene-YWHAH(dist=5777))	gene-YWHAH	tyrosine 3-monooxygenase/tryptophan 5-monooxygenase activation protein eta%2C transcript variant X2	70401307	70411006	9700
21	11673781	A	G	0.0881057268722467	5.29263433107484	intronic(gene-DLG2)	gene-DLG2	discs large MAGUK scaffold protein 2%2C transcript variant X20	9460914	11834288	2373375
22	50733184	C	T	0.23986486486486486	5.00624682816276	intronic(gene-INPP5A)	gene-CFAP46	cilia and flagella associated protein 46%2C transcript variant X7	50767375	50862229	94855
22	50733184	C	T	0.23986486486486486	5.00624682816276	intronic(gene-INPP5A)	gene-INPP5A	inositol polyphosphate-5-phosphatase A%2C transcript variant X1	50595705	50747224	151520
22	50733184	C	T	0.23986486486486486	5.00624682816276	intronic(gene-INPP5A)	gene-LOC121817620	protein enabled homolog	50753170	50760353	7184
22	50733184	C	T	0.23986486486486486	5.00624682816276	intronic(gene-INPP5A)	gene-LOC121817624	uncharacterized LOC121817624	50720814	50731157	10344
22	50733184	C	T	0.23986486486486486	5.00624682816276	intronic(gene-INPP5A)	gene-NKX6-2	NK6 homeobox 2	50748802	50750192	1391
24	12860028	G	T	0.5468036529680366	6.45662887470982	intergenic(gene-SHISA9(dist=381012),gene-TRNAE-UUC-114(dist=207773))
24	13021443	C	G	0.3947963800904977	5.63879476460787	intergenic(gene-SHISA9(dist=542427),gene-TRNAE-UUC-114(dist=46358))	gene-LOC114110683	U6 spliceosomal RNA	12984543	12984650	108
24	40225705	C	T	0.13646532438478748	5.85705300496866	intronic(gene-SDK1)	gene-SDK1	sidekick cell adhesion molecule 1	39857074	40586849	729776
25	3909974	A	T	0.07330415754923414	5.09019544572991	intronic(gene-DISC1)	gene-DISC1	DISC1 scaffold protein%2C transcript variant X3	3815272	4249748	434477
25	27284542	C	T	0.6044444444444445	5.01350357031296	intergenic(gene-PSAP(dist=52936),gene-CHST3(dist=12216))	gene-CHST3	carbohydrate sulfotransferase 3%2C transcript variant X3	27296758	27334368	37611
25	27284542	C	T	0.6044444444444445	5.01350357031296	intergenic(gene-PSAP(dist=52936),gene-CHST3(dist=12216))	gene-LOC105604980	uncharacterized LOC105604980	27324078	27326079	2002
26	31302056	C	A	0.14317673378076062	5.14062966043544	intronic(gene-KCNU1)	gene-KCNU1	potassium calcium-activated channel subfamily U member 1	31223255	31362030	138776
X	58322524	C	T	0.2661795407098121	5.34813589022628	intergenic(gene-CHST7(dist=31873),gene-LOC121818334(dist=25640))	gene-CHST7	carbohydrate sulfotransferase 7%2C transcript variant X1	58213903	58290651	76749
X	58322524	C	T	0.2661795407098121	5.34813589022628	intergenic(gene-CHST7(dist=31873),gene-LOC121818334(dist=25640))	gene-LOC105605487	uncharacterized LOC105605487%2C transcript variant X1	58358625	58392637	34013
X	58322524	C	T	0.2661795407098121	5.34813589022628	intergenic(gene-CHST7(dist=31873),gene-LOC121818334(dist=25640))	gene-LOC121818334	germ cell-less protein-like 1	58348164	58349660	1497
Note: The table only shows SNPs located within or between genes
