# Supplementary material for: Genome-Wide Association Study Revealed Candidate Genes Associated with Litter Size, Weight, and Body Size Traits in Tianmu Polytocous Sheep (Ovis aries)
Source: Biology (Basel). 2025 Oct 20;14(10):1446. doi: 10.3390/biology14101446 (PMC12561659; doi:10.3390/biology14101446)
Supplement: Supplementary file 1 [file biology-14-01446-s001.zip › biology-3845291-supplementary/Supplementary Files/Table S4.xls]

chr	peakPOS	ref	alt	maf	peak_value(-log10P)	SNP annotation analysis results	transcript_ID	Annotation	gene_start	gene_end	gene_length
1	205349447	T	C	0.34288990825688076	5.05703190279204	intergenic(gene-TRNAS-GGA-31(dist=240105),gene-TRNAS-GGA-32(dist=179602))
1	207943326	T	C	0.438496583143508	6.55043798981749	intronic(gene-PEX5L)	gene-LOC121816874	uncharacterized LOC121816874	207896778	207910007	13230
1	207943326	T	C	0.438496583143508	6.55043798981749	intronic(gene-PEX5L)	gene-PEX5L	peroxisomal biogenesis factor 5 like%2C transcript variant X6	207895712	208105617	209906
1	207943326	T	C	0.438496583143508	6.55043798981749	intronic(gene-PEX5L)	gene-TRNAG-CCC-21	tRNA-Gly	207910653	207910724	72
3	12113336	C	T	0.06223175965665236	5.27417703160598	intronic(gene-DENND1A)	gene-DENND1A	DENN domain containing 1A%2C transcript variant X6	11836438	12372699	536262
3	101767857	G	A	0.2811791383219955	5.72953149248167	intronic(gene-AFF3)	gene-AFF3	AF4/FMR2 family member 3%2C transcript variant X5	101191907	101816375	624469
5	53946414	A	G	0.13013698630136986	5.37041467971762	intergenic(gene-KCTD16(dist=654870),gene-TRNAC-GCA-108(dist=241987))
5	64623925	A	G	0.6379310344827587	5.05850004600989	intergenic(gene-TRNAW-CCA-84(dist=581880),gene-SGCD(dist=56869))
13	5695593	G	A	0.055793991416309016	5.20917318562797	intergenic(gene-TRNAW-CCA-153(dist=359096),gene-SPTLC3(dist=722056))
14	56674731	C	G	0.07658643326039387	5.19908966244885	intronic(gene-KLK5)	gene-KLK4	kallikrein related peptidase 4	56639368	56641816	2449
14	56674731	C	G	0.07658643326039387	5.19908966244885	intronic(gene-KLK5)	gene-KLK5	kallikrein related peptidase 5	56666869	56679302	12434
14	56674731	C	G	0.07658643326039387	5.19908966244885	intronic(gene-KLK5)	gene-KLK6	kallikrein related peptidase 6%2C transcript variant X3	56679950	56688537	8588
14	56674731	C	G	0.07658643326039387	5.19908966244885	intronic(gene-KLK5)	gene-KLK7	kallikrein related peptidase 7	56695080	56700177	5098
14	56674731	C	G	0.07658643326039387	5.19908966244885	intronic(gene-KLK5)	gene-KLK8	kallikrein related peptidase 8	56706423	56712198	5776
14	56674731	C	G	0.07658643326039387	5.19908966244885	intronic(gene-KLK5)	gene-KLK9	kallikrein related peptidase 9	56713705	56720116	6412
15	46856412	G	C	0.22958057395143489	5.81093295764581	exonic(gene-LOC101120691)	gene-LOC101114304	olfactory receptor 56A3-like	46817995	46818954	960
15	46856412	G	C	0.22958057395143489	5.81093295764581	exonic(gene-LOC101120691)	gene-LOC101114809	olfactory receptor 56A4	46871735	46872676	942
15	46856412	G	C	0.22958057395143489	5.81093295764581	exonic(gene-LOC101120691)	gene-LOC101115064	olfactory receptor 52E5	46891242	46892177	936
15	46856412	G	C	0.22958057395143489	5.81093295764581	exonic(gene-LOC101120691)	gene-LOC101120691	olfactory receptor 56A3	46855984	46856931	948
18	9043954	G	A	0.1174496644295302	5.73694582599454	intronic(gene-LOC101112928)	gene-LOC101112928	TAF5-like RNA polymerase II p300/CBP-associated factor-associated factor 65 kDa subunit 5L	9001536	9138506	136971
19	18689431	A	G	0.11050328227571116	5.19813404331969	intronic(gene-GRM7)	gene-GRM7	glutamate metabotropic receptor 7%2C transcript variant X3	18572632	19515318	942687
20	14766804	T	C	0.6958041958041958	5.37897855414306	intergenic(gene-TRNAM-CAU-17(dist=149507),gene-TRNAG-CCC-192(dist=179101))
21	20661378	G	A	0.08478260869565217	5.8941568135153	intergenic(gene-TRNAY-AUA-23(dist=155758),gene-NELL1(dist=143336))
25	4920163	G	A	0.05434782608695652	5.71997873958679	intergenic(gene-SIPA1L2(dist=92413),gene-TRNAS-GGA-226(dist=80542))	gene-LOC114110905	U6 spliceosomal RNA	4922017	4922118	102
25	35439764	G	A	0.31776765375854216	5.62803453838415	intergenic(gene-SH2D4B(dist=398853),gene-NRG3(dist=479784))
X	3682385	G	A	0.11925601750547046	6.13409004060872	intronic(gene-NLGN4X)	gene-NLGN4X	neuroligin 4 X-linked	3429651	3829836	400186
Note: The table only shows SNPs located within or between genes
