# Supplementary material for: Genome-Wide Association Study Revealed Candidate Genes Associated with Litter Size, Weight, and Body Size Traits in Tianmu Polytocous Sheep (Ovis aries)
Source: Biology (Basel). 2025 Oct 20;14(10):1446. doi: 10.3390/biology14101446 (PMC12561659; doi:10.3390/biology14101446)
Supplement: Supplementary file 1 [file biology-14-01446-s001.zip › biology-3845291-supplementary/Supplementary Files/Table S5.xls]

chr	peakPOS	ref	alt	maf	peak_value(-log10P)	SNP annotation analysis results	transcript_ID	Annotation	gene_start	gene_end	gene_length
2	18830184	A	G	0.21882086167800455	5.1948320926103	intergenic(gene-LOC101105891(dist=240875),gene-SMC2(dist=119028))
2	81676174	C	T	0.2757437070938215	5.2056635297416	intronic(gene-MPDZ)	gene-MPDZ	multiple PDZ domain crumbs cell polarity complex component%2C transcript variant X2	81610406	81788791	178386
3	41401527	C	T	0.28893905191873587	5.06547468392871	intergenic(gene-ETAA1(dist=482531),gene-TRNAW-CCA-49(dist=183614))
3	71202014	A	T	0.06291390728476821	5.66981012866301	intergenic(gene-LOC101112474(dist=789338),gene-TRNAC-GCA-62(dist=1968253))
3	150882273	A	G	0.11393805309734513	5.17513363226979	intergenic(gene-CPSF6(dist=101798),gene-CPM(dist=188627))	gene-LOC114114241	small nucleolar RNA SNORA44	150902051	150902174	124
4	114823557	G	A	0.15481171548117154	5.24306949274507	intergenic(gene-LOC105615175(dist=44344),gene-GIMAP6(dist=39937))	gene-GIMAP6	GTPase%2C IMAP family member 6	114863494	114870841	7348
4	114823557	G	A	0.15481171548117154	5.24306949274507	intergenic(gene-LOC105615175(dist=44344),gene-GIMAP6(dist=39937))	gene-LOC121819502	uncharacterized LOC121819502%2C transcript variant X1	114837849	114842103	4255
5	11797083	C	T	0.09565217391304348	5.89811894763315	intergenic(gene-LOC101107442(dist=14411),gene-LOC101107961(dist=31708))	gene-LOC101107193	olfactory receptor 7D4-like	11767738	11772307	4570
5	11797083	C	T	0.09565217391304348	5.89811894763315	intergenic(gene-LOC101107442(dist=14411),gene-LOC101107961(dist=31708))	gene-LOC101107442	olfactory receptor 7D2	11781658	11782672	1015
5	11797083	C	T	0.09565217391304348	5.89811894763315	intergenic(gene-LOC101107442(dist=14411),gene-LOC101107961(dist=31708))	gene-LOC101107961	olfactory receptor 7D4-like	11828791	11829876	1086
8	3839138	C	A	0.05686695278969957	5.45489238311076	intergenic(gene-TRNAG-CCC-89(dist=415783),gene-HTR1B(dist=486922))
9	1233579	T	G	0.05263157894736842	5.25500301346327	intergenic(gene-KCNQ5(dist=102745),gene-RIMS1(dist=214587))
9	90071766	C	G	0.19893617021276597	5.5703723755587	intergenic(gene-CA3(dist=71707),gene-LOC114116405(dist=25509))	gene-LOC114116405	carbonic anhydrase 1	90097275	90107759	10485
11	30368341	A	G	0.0935412026726058	5.51522397939722	intronic(gene-DNAH9)	gene-DNAH9	dynein axonemal heavy chain 9%2C transcript variant X2	30127004	30412517	285514
13	32061785	T	C	0.09170305676855896	5.87940961855715	intronic(gene-CACNB2)	gene-CACNB2	calcium voltage-gated channel auxiliary subunit beta 2%2C transcript variant X5	31959175	32370341	411167
17	51172739	G	C	0.2583518930957684	6.02274925587081	intergenic(gene-SCARB1(dist=108730),gene-NCOR2(dist=86127))	gene-LOC114108813	uncharacterized LOC114108813	51155897	51160408	4512
17	52029247	A	C	0.6224018475750578	5.7058431810633	intronic(gene-ATP6V0A2)	gene-ATP6V0A2	ATPase H+ transporting V0 subunit a2	51992341	52035640	43300
17	52029247	A	C	0.6224018475750578	5.7058431810633	intronic(gene-ATP6V0A2)	gene-DNAH10	dynein axonemal heavy chain 10	51823308	51991597	168290
17	52029247	A	C	0.6224018475750578	5.7058431810633	intronic(gene-ATP6V0A2)	gene-TCTN2	tectonic family member 2%2C transcript variant X2	52040466	52068810	28345
17	53354883	A	G	0.14093959731543623	5.25486772288117	intronic(gene-BCL7A)	gene-BCL7A	BAF chromatin remodeling complex subunit BCL7A%2C transcript variant X1	53331999	53363813	31815
17	53354883	A	G	0.14093959731543623	5.25486772288117	intronic(gene-BCL7A)	gene-CFAP251	cilia and flagella associated protein 251	53376334	53449899	73566
17	53354883	A	G	0.14093959731543623	5.25486772288117	intronic(gene-BCL7A)	gene-LOC101102760	MLX interacting protein	53258236	53316718	58483
17	53354883	A	G	0.14093959731543623	5.25486772288117	intronic(gene-BCL7A)	gene-LOC121816866	uncharacterized LOC121816866	53313559	53315030	1472
17	53354883	A	G	0.14093959731543623	5.25486772288117	intronic(gene-BCL7A)	gene-LOC121816869	uncharacterized LOC121816869	53322579	53329860	7282
17	53354883	A	G	0.14093959731543623	5.25486772288117	intronic(gene-BCL7A)	gene-TRNAG-CCC-166	tRNA-Gly	53347958	53348030	73
17	55006739	A	G	0.5282805429864253	5.74156842141973	intronic(gene-CUX2)	gene-CUX2	cut like homeobox 2%2C transcript variant X3	54854810	55130218	275409
17	70252300	T	G	0.42609699769053117	5.06318803380901	intergenic(gene-PISD(dist=5302),gene-PRR14L(dist=8764))	gene-LOC121816873	uncharacterized LOC121816873	70228071	70232202	4132
17	70252300	T	G	0.42609699769053117	5.06318803380901	intergenic(gene-PISD(dist=5302),gene-PRR14L(dist=8764))	gene-PISD	phosphatidylserine decarboxylase%2C transcript variant X9	70218997	70246998	28002
17	70252300	T	G	0.42609699769053117	5.06318803380901	intergenic(gene-PISD(dist=5302),gene-PRR14L(dist=8764))	gene-PRR14L	proline rich 14 like%2C transcript variant X5	70261064	70298527	37464
17	70252300	T	G	0.42609699769053117	5.06318803380901	intergenic(gene-PISD(dist=5302),gene-PRR14L(dist=8764))	gene-SFI1	SFI1 centrin binding protein	70141456	70219058	77603
18	54689404	G	A	0.09641255605381166	5.28464022287552	intergenic(gene-CPSF2(dist=33614),gene-SLC24A4(dist=142051))	gene-CPSF2	cleavage and polyadenylation specific factor 2%2C transcript variant X4	54623661	54655790	32130
19	8190705	G	A	0.6822323462414579	5.01806321197649	intergenic(gene-LOC101113964(dist=87031),gene-TRNAE-CUC-50(dist=95475))	gene-LOC114109469	U6 spliceosomal RNA	8222598	8222704	107
24	31710540	A	C	0.23496659242761692	5.36684313621441	intergenic(gene-TRNAG-GCC-54(dist=51819),gene-TRNAG-GCC-55(dist=590191))
24	35220623	C	G	0.14102564102564102	5.10943010575391	intronic(gene-CUX1)	gene-CUX1	cut like homeobox 1%2C transcript variant X1	35131956	35482743	350788
24	35220623	C	G	0.14102564102564102	5.10943010575391	intronic(gene-CUX1)	gene-LOC121817909	uncharacterized LOC121817909	35202485	35207471	4987
24	35220623	C	G	0.14102564102564102	5.10943010575391	intronic(gene-CUX1)	gene-TRNAE-UUC-115	tRNA-Glu	35181000	35181072	73
24	35220623	C	G	0.14102564102564102	5.10943010575391	intronic(gene-CUX1)	gene-TRNAG-CCC-214	tRNA-Gly	35182635	35182708	74
Note: The table only shows SNPs located within or between genes
