# Supplementary material for: Genome-Wide Association Study Revealed Candidate Genes Associated with Litter Size, Weight, and Body Size Traits in Tianmu Polytocous Sheep (Ovis aries)
Source: Biology (Basel). 2025 Oct 20;14(10):1446. doi: 10.3390/biology14101446 (PMC12561659; doi:10.3390/biology14101446)
Supplement: Supplementary file 1 [file biology-14-01446-s001.zip › biology-3845291-supplementary/Supplementary Files/Table S6.xlsx]

## Sheet: Sheet1
Phenotype	Category	Term	Count	%	PValue	Genes	List Total	Pop Hits	Pop Total	Fold Enrichment	Bonferroni	Benjamini	FDR
TC1	MF	protein tyrosine kinase binding	3	3.33333	0.00128415	LOC105605921, LOC114117995, LOC114117899	56	19	19585	55.2209	0.090707	0.0950268	0.0950268
	BP	regulation of immune system process	3	3.33333	0.0201667	LOC105605921, LOC114117995, LOC114117899	53	81	19288	13.4787	0.905886	1	1
	BP	G protein-coupled receptor signaling pathway	9	10	0.0220084	LOC114110443, LOC101116517, DEPTOR, LOC101118050, LOC101102942, LOC114118275, LOC101118303, LOC101117788, GNG12	53	1298	19288	2.52336	0.924338	1	1
	MF	protein binding	13	14.4444	0.0229494	WWOX, SF3A1, PTPRD, LOXHD1, DEPTOR, FCHSD2, PEX5, INSC, FBXO3, SPEG, MALRD1, OBSL1, ANKRD6	56	2288	19585	1.98711	0.820584	0.849129	0.849129
	CC	cell surface	4	4.44444	0.046095	LOC105605921, CLSTN3, LOC114117995, LOC114117899	66	264	21449	4.92401	0.885913	0.70679	0.70679
TC2	MF	chondroitin 6-sulfotransferase activity	2	3.44828	0.00565719	CHST7, CHST3	38	3	19585	343.596	0.292536	0.345089	0.345089
	MF	N-acetylglucosamine 6-O-sulfotransferase activity	2	3.44828	0.0150167	CHST7, CHST3	38	8	19585	128.849	0.602662	0.45801	0.45801
	BP	N-acetylglucosamine metabolic process	2	3.44828	0.0227846	CHST7, CHST3	38	12	19288	84.5965	0.865366	1	1
	CC	Golgi membrane	4	6.89655	0.0256454	CHST8, GALNT11, CHST7, CHST3	39	360	21449	6.11083	0.646263	1	1
	BP	chondroitin sulfate biosynthetic process	2	3.44828	0.0302666	CHST7, CHST3	38	16	19288	63.4474	0.931015	1	1
TC3	CC	secretory granule	6	37.5	2.17681e-10	KLK5, KLK4, KLK9, KLK8, KLK7, KLK6	15	57	21449	150.519	3.04753e-09	3.04753e-09	3.04753e-09
	MF	serine-type endopeptidase activity	6	37.5	2.04412e-07	KLK5, KLK4, KLK9, KLK8, KLK7, KLK6	14	220	19585	38.1526	1.8397e-06	1.8397e-06	1.8397e-06
	BP	proteolysis	6	37.5	4.72552e-05	KLK5, KLK4, KLK9, KLK8, KLK7, KLK6	15	605	19288	12.7524	0.000897466	0.000897848	0.000897848
	BP	positive regulation of antibacterial peptide production	2	12.5	0.00145119	KLK5, KLK7	15	2	19288	1285.87	0.0272154	0.0137863	0.0137863
	BP	extracellular matrix disassembly	2	12.5	0.00434771	KLK5, KLK4	15	6	19288	428.622	0.0794524	0.0275169	0.0275169
	BP	amelogenesis	2	12.5	0.00579304	KLK5, KLK4	15	8	19288	321.467	0.104513	0.0275169	0.0275169
	MF	G protein-coupled receptor activity	5	31.25	0.00916983	LOC101120691, LOC101114304, GRM7, LOC101114809, LOC101115064	14	1328	19585	5.26705	0.0795653	0.0412642	0.0412642
	KEGG	Olfactory transduction	4	25	0.00969424	LOC101120691, LOC101114304, LOC101114809, LOC101115064	6	993	9496	6.37529	0.0475405	0.0484712	0.0484712
	MF	olfactory receptor activity	4	25	0.0332511	LOC101120691, LOC101114304, LOC101114809, LOC101115064	14	1102	19585	5.07778	0.262396	0.0997532	0.0997532
TC4	BP	microtubule-based movement	2	0.224719	0.00605003	DNAH10, DNAH9	2	52	8595	165.288	0.00605003	0.00605003	0.00605003
	MF	dynein light intermediate chain binding	2	0.224719	0.00197628	DNAH10, DNAH9	2	19	9614	506	0.00788173	0.00478469	0.00478469
	MF	dynein intermediate chain binding	2	0.224719	0.00239234	DNAH10, DNAH9	2	23	9614	418	0.00953509	0.00478469	0.00478469
WWT	CC	endoplasmic reticulum membrane	5	11.1111	0.00447838	UGT1A1, UGT1A4, UGT1A3, UGT1A9, UGT1A6	23	673	21449	6.92842	0.102123	0.107481	0.107481
	MF	UDP-glycosyltransferase activity	6	13.3333	9.10885e-10	UGT1A1, UGT1A4, UGT1A3, UGT1A9, LOC114113989, UGT1A6	28	34	19585	123.435	3.91681e-08	3.91681e-08	3.91681e-08
	MF	glucuronosyltransferase activity	5	11.1111	4.91828e-08	UGT1A1, UGT1A4, UGT1A3, UGT1A9, UGT1A6	28	27	19585	129.53	2.11486e-06	1.05743e-06	1.05743e-06
	KEGG	Ascorbate and aldarate metabolism	5	11.1111	6.10611e-07	UGT1A1, UGT1A4, UGT1A3, UGT1A9, UGT1A6	22	32	9496	67.4432	2.74771e-05	2.50525e-05	2.22689e-05
	KEGG	Pentose and glucuronate interconversions	5	11.1111	1.11345e-06	UGT1A1, UGT1A4, UGT1A3, UGT1A9, UGT1A6	22	37	9496	58.3292	5.01038e-05	2.50525e-05	2.22689e-05
	KEGG	Porphyrin metabolism	5	11.1111	7.95398e-06	UGT1A1, UGT1A4, UGT1A3, UGT1A9, UGT1A6	22	60	9496	35.9697	0.000357866	0.00011931	0.000106053
	KEGG	Drug metabolism - cytochrome P450	5	11.1111	1.47425e-05	UGT1A1, UGT1A4, UGT1A3, UGT1A9, UGT1A6	22	70	9496	30.8312	0.000663199	0.00012117	0.000107706
	KEGG	Chemical carcinogenesis - DNA adducts	5	11.1111	1.74253e-05	UGT1A1, UGT1A4, UGT1A3, UGT1A9, UGT1A6	22	73	9496	29.5641	0.00078384	0.00012117	0.000107706
	KEGG	Biosynthesis of cofactors	6	13.3333	2.02455e-05	UGT1A1, GCH1, UGT1A4, UGT1A3, UGT1A9, UGT1A6	22	159	9496	16.2882	0.000910641	0.00012117	0.000107706
	KEGG	Retinol metabolism	5	11.1111	2.04516e-05	UGT1A1, UGT1A4, UGT1A3, UGT1A9, UGT1A6	22	76	9496	28.3971	0.000919909	0.00012117	0.000107706
	KEGG	Metabolism of xenobiotics by cytochrome P450	5	11.1111	2.15413e-05	UGT1A1, UGT1A4, UGT1A3, UGT1A9, UGT1A6	22	77	9496	28.0283	0.000968898	0.00012117	0.000107706
	KEGG	Steroid hormone biosynthesis	5	11.1111	2.63315e-05	UGT1A1, UGT1A4, UGT1A3, UGT1A9, UGT1A6	22	81	9496	26.6442	0.00118423	0.000131657	0.000117029
	KEGG	Drug metabolism - other enzymes	5	11.1111	3.33682e-05	UGT1A1, UGT1A4, UGT1A3, UGT1A9, UGT1A6	22	86	9496	25.0951	0.00150047	0.000150157	0.000133473
	KEGG	Bile secretion	5	11.1111	5.80562e-05	UGT1A1, UGT1A4, UGT1A3, UGT1A9, UGT1A6	22	99	9496	21.7998	0.00260919	0.000237503	0.000211113
	KEGG	Chemical carcinogenesis - receptor activation	5	11.1111	0.00120987	UGT1A1, UGT1A4, UGT1A3, UGT1A9, UGT1A6	22	219	9496	9.85471	0.05302	0.00453703	0.00403291
BHT	BP	mitochondrial respiratory chain complex I assembly	2	25	0.0100702	TMEM126A, TMEM126B	6	39	19288	164.855	0.0777783	0.0805612	0.0805612
	BP	G protein-coupled receptor signaling pathway	3	37.5	0.0394733	LOC101112203, LOC101119025, LOC101107001	6	1298	19288	7.42989	0.275438	0.157893	0.157893
	MF	olfactory receptor activity	3	37.5	0.0091346	LOC101112203, LOC101119025, LOC101107001	4	1102	19585	13.3292	0.0448462	0.0329037	0.0329037
	MF	G protein-coupled receptor activity	3	37.5	0.0131615	LOC101112203, LOC101119025, LOC101107001	4	1328	19585	11.0608	0.0640978	0.0329037	0.0329037
	KEGG	Olfactory transduction	3	37.5	0.0304945	LOC101112203, LOC101119025, LOC101107001	4	993	9496	7.17221	0.116511	0.121978	0.121978
BLH	CC	axon	2	40	0.016529	DSCAM, SCN8A	3	178	21449	80.3333	0.12483	0.132232	0.132232
CDH	MF	CCR chemokine receptor binding	2	16.6667	0.00961189	LOC101120186, LOC114117787	8	27	19585	181.343	0.286836	0.310401	0.310401
	BP	lymphocyte chemotaxis	2	16.6667	0.0129922	LOC101120186, LOC114117787	10	28	19288	137.771	0.324512	0.114624	0.114624
	BP	monocyte chemotaxis	2	16.6667	0.0152964	LOC101120186, LOC114117787	10	33	19288	116.897	0.370253	0.114624	0.114624
	BP	cellular response to type II interferon	2	16.6667	0.0166766	LOC101120186, LOC114117787	10	36	19288	107.156	0.396202	0.114624	0.114624
	BP	cellular response to interleukin-1	2	16.6667	0.0171363	LOC101120186, LOC114117787	10	37	19288	104.259	0.404613	0.114624	0.114624
	MF	chemokine activity	2	16.6667	0.0177372	LOC101120186, LOC114117787	8	50	19585	97.925	0.465474	0.310401	0.310401
	BP	chemokine-mediated signaling pathway	2	16.6667	0.0198904	LOC101120186, LOC114117787	10	43	19288	89.7116	0.452682	0.114624	0.114624
	BP	cellular response to tumor necrosis factor	2	16.6667	0.0240087	LOC101120186, LOC114117787	10	52	19288	74.1846	0.517632	0.114624	0.114624
	BP	neutrophil chemotaxis	2	16.6667	0.0267457	LOC101120186, LOC114117787	10	58	19288	66.5103	0.556606	0.114624	0.114624
	BP	positive regulation of GTPase activity	2	16.6667	0.0380765	LOC101120186, LOC114117787	10	83	19288	46.4771	0.687956	0.14117	0.14117
	KEGG	Viral protein interaction with cytokine and cytokine receptor	2	16.6667	0.0390176	LOC101120186, LOC114117787	5	94	9496	40.4085	0.35454	0.166993	0.166993
	KEGG	IL-17 signaling pathway	2	16.6667	0.0394265	LOC101120186, LOC114117787	5	95	9496	39.9832	0.357554	0.166993	0.166993
	BP	cell surface receptor protein tyrosine kinase signaling pathway	2	16.6667	0.0439221	EPHA4, DOK4	10	96	19288	40.1833	0.740105	0.14117	0.14117
	KEGG	C-type lectin receptor signaling pathway	2	16.6667	0.0455435	LOC101120186, LOC114117787	5	110	9496	34.5309	0.40115	0.166993	0.166993
	BP	positive regulation of ERK1 and ERK2 cascade	2	16.6667	0.0470566	LOC101120186, LOC114117787	10	103	19288	37.4524	0.764488	0.14117	0.14117
FHT	BP	G protein-coupled receptor signaling pathway	4	33.3333	0.0052116	LOC105611721, LOC101112203, LOC101119025, LOC101107001	7	1298	19288	8.49131	0.0992293	0.104232	0.104232
	CC	plasma membrane	6	50	0.00338047	UNC13B, LOC105611721, LOC101112203, LOC101119025, LOC101107001, TMEM8B	8	4001	21449	4.02068	0.0398198	0.0405656	0.0405656
	MF	olfactory receptor activity	4	33.3333	0.00312482	LOC105611721, LOC101112203, LOC101119025, LOC101107001	7	1102	19585	10.1556	0.0518144	0.0452635	0.0452635
	MF	G protein-coupled receptor activity	4	33.3333	0.00532512	LOC105611721, LOC101112203, LOC101119025, LOC101107001	7	1328	19585	8.42728	0.0867712	0.0452635	0.0452635
	KEGG	Olfactory transduction	4	33.3333	0.00969424	LOC105611721, LOC101112203, LOC101119025, LOC101107001	6	993	9496	6.37529	0.391537	0.494406	0.494406
HWH	BP	G protein-coupled receptor signaling pathway	5	14.7059	0.000605937	LOC101108251, LOC101114975, LOC101115731, LOC101108512, LOC101107990	8	1298	19288	9.28737	0.00302602	0.00302969	0.00302969
	BP	synapse organization	2	5.88235	0.0126352	LOC121817084, LOC114118854	8	35	19288	137.771	0.0615996	0.031588	0.031588
	CC	plasma membrane	6	17.6471	0.00338047	LOC101108251, LOC101114975, LOC101115731, LOC101108512, NEDD9, LOC101107990	8	4001	21449	4.02068	0.0167884	0.0169023	0.0169023
	CC	presynaptic active zone	2	5.88235	0.0103982	LOC121817084, LOC114118854	8	32	21449	167.57	0.050921	0.0259955	0.0259955
	MF	olfactory receptor activity	5	14.7059	4.7625e-05	LOC101108251, LOC101114975, LOC101115731, LOC101108512, LOC101107990	6	1102	19585	14.8102	0.000142868	0.000142875	0.000142875
	MF	G protein-coupled receptor activity	5	14.7059	9.95601e-05	LOC101108251, LOC101114975, LOC101115731, LOC101108512, LOC101107990	6	1328	19585	12.2898	0.000298651	0.00014934	0.00014934
	KEGG	Olfactory transduction	5	14.7059	0.000118927	LOC101108251, LOC101114975, LOC101115731, LOC101108512, LOC101107990	5	993	9496	9.56294	0.000118927	0.000118927	0.000118927
