# Supplementary material for: Genome-Wide Association Study Revealed Candidate Genes Associated with Litter Size, Weight, and Body Size Traits in Tianmu Polytocous Sheep (Ovis aries)
Source: Biology (Basel). 2025 Oct 20;14(10):1446. doi: 10.3390/biology14101446 (PMC12561659; doi:10.3390/biology14101446)
Supplement: Supplementary file 1 [file biology-14-01446-s001.zip › biology-3845291-supplementary/Supplementary Files/Table S7.xlsx]

## Sheet: Sheet1
Phenotype	Chr	Location	Genotype	Average phenotypic value	Standard deviation	Sample size	Ho	He	PIC	Ne	HWE
TC1	1	43476268	C/C	1.93548	0.678494	310	0.67757	0.32243	0.270449	1.47586	P＞0.05
			C/T	2.10465	0.715754	87
			T/T	2.3913	0.820346	46
	2	210571162	A/A	1.96919	0.687343	357	0.767262	0.232738	0.205655	1.30334	P＞0.05
			A/T	2.07692	0.708361	65
			T/T	2.53571	0.981331	28
	2	221477155	T/T	1.94587	0.679306	351	0.771642	0.228358	0.202284	1.29594	P＞0.05
			T/A	2.16901	0.838945	71
			A/A	2.56522	0.770437	23
	9	94283944	T/T	1.94792	0.682669	288	0.642878	0.357122	0.293354	1.5555	P＞0.05
			T/C	1.96667	0.674125	90
			C/C	2.41071	0.901918	56
	14	5498233	A/A	1.9434	0.656322	318	0.685901	0.314099	0.26477	1.45794	P＞0.05
			A/G	2.07778	0.733754	90
			G/G	2.34884	1.00888	43
	15	49079756	G/G	1.95543	0.69074	359	0.78041	0.21959	0.19548	1.28138	P＞0.05
			G/A	2.04839	0.682203	62
			A/A	2.72	0.917388	25
	15	38925210	C/C	1.90123	0.671678	243	0.557067	0.442933	0.344838	1.79512	P＞0.05
			C/T	2.09259	0.701018	108
			T/T	2.21739	0.844755	93
	21	23406637	C/C	2.21739	0.818616	92	0.549408	0.450592	0.349075	1.82014	P＞0.05
			C/T	2.03419	0.665789	117
			T/T	1.9	0.674698	230
	21	24800172	G/G	1.95854	0.681274	410	0.878072	0.121928	0.114495	1.13886	P＞0.05
			G/A	2.3	0.87178	40
			A/A	2.6	0.916515	10
	23	290192	T/T	1.95039	0.708135	383	0.823871	0.176129	0.160618	1.21378	P＞0.05
			T/C	2.15789	0.720367	57
			C/C	2.5625	0.933324	16
	25	37119544	T/T	1.91304	0.703949	322	0.685799	0.314201	0.26484	1.45815	P＞0.05
			T/C	2.11475	0.703582	61
			C/C	2.38182	0.774383	55
TC3	15	46856412	G/G	1.94697	0.771798	132	0.631172	0.368828	0.300811	1.58435	P＞0.05
			G/C	2.43478	0.924361	46
			C/C	2.62963	0.867015	27
	19	18689431	A/A	2.01935	0.846023	155	0.7738	0.2262	0.200617	1.29232	P＞0.05
			A/G	2.42105	0.782425	38
			G/G	3.14286	0.638877	7
BWT(kg)	1	191545069	G/G	3.21379	0.764916	348	0.739525	0.260475	0.226551	1.35222	P＞0.05
			G/T	3.5	0.864099	57
			T/T	3.84	0.960417	40
	11	28312740	A/A	3.18619	0.769665	268	0.6106	0.3894	0.313584	1.63773	P＞0.05
			A/G	3.24815	0.779896	108
			G/G	3.81774	0.901705	62
WWT(kg)	1	7293215	A/A	15.5965	3.10882	401	0.880862	0.119138	0.112041	1.13525	P＞0.05
			A/G	17.5108	5.99445	37
			G/G	20.61	9.95334	10
		187494983	G/G	15.6712	3.32153	416	0.891573	0.108427	0.102548	1.12161	P＞0.05
			G/C	16.685	4.01476	20
			C/C	20.4688	8.89794	16
BHT(cm)	21	9471514	A/A	65.1501	2.79513	359	0.785883	0.214117	0.191194	1.27245	P＞0.05
			A/G	66.8075	3.22723	67
			G/G	67.4905	3.70777	21
BLH(cm)	1	261542543	T/T	69.4386	3.66067	329	0.72831	0.27169	0.234782	1.37304	P＞0.05
			T/C	70.7457	4.1617	81
			C/C	73.5258	3.65222	31
	3	134550316	G/G	69.4329	3.79517	335	0.736907	0.263093	0.228484	1.35702	P＞0.05
			G/A	71.088	3.87741	83
			A/A	71.9821	4.15108	28
CBC(cm)	2	27625591	C/C	7.24712	0.467635	399	0.842141	0.157859	0.145399	1.18745	P＞0.05
			C/T	7.4375	0.402919	48
			T/T	7.6625	0.498592	16
FHT(cm)	2	52649658	T/T	42.5532	1.66303	379	0.801333	0.198667	0.178933	1.24792	P＞0.05
			T/C	43.5135	1.78896	52
			C/C	44.496	1.74	25
CDH(cm)	2	223564769	C/C	30.2022	1.95258	360	0.761153	0.238847	0.210323	1.3138	P＞0.05
			C/T	29.3014	2.49965	69
			T/T	28.9172	1.86271	29
WWH(cm)	20	32328656	AA	18.3612	1.34597	67	0.629651	0.370349	0.30177	1.58818	P＞0.05
			A/G	18.1253	1.40131	79
			G/G	17.4267	1.37205	288
