# Supplementary material for: Genome-Wide Association Study Revealed Candidate Genes Associated with Litter Size, Weight, and Body Size Traits in Tianmu Polytocous Sheep (Ovis aries)
Source: Biology (Basel). 2025 Oct 20;14(10):1446. doi: 10.3390/biology14101446 (PMC12561659; doi:10.3390/biology14101446)
Supplement: Supplementary file 1 [file biology-14-01446-s001.zip › biology-3845291-supplementary/Supplementary Files/Table S8.xls]

chr	peakPOS	ref	alt	maf	peak_value(-log10P)	SNP annotation analysis results	transcript_ID	Annotation	gene_start	gene_end	gene_length
1	191545069	G	T	0.15548098434004473	6.09454537715213	intronic(gene-TFRC)	gene-TFRC	transferrin receptor%2C transcript variant X8	191488026	191634383	146358
1	197797173	C	A	0.17045454545454544	6.62418335848413	intergenic(gene-CLDN16(dist=46957),gene-CLDN1(dist=55247))	gene-LOC114109072	uncharacterized LOC114109072	197750893	197767299	16407
11	28312740	A	G	0.26477272727272727	6.10076246682026	intronic(gene-NTN1)	gene-NTN1	netrin 1%2C transcript variant X1	28269570	28476358	206789
12	16501064	T	G	0.07079646017699115	6.22554435076193	intergenic(gene-LOC114117289(dist=67989),gene-TRNAY-GUA-33(dist=590298))
14	57627889	G	A	0.20561797752808988	6.38188608388322	intronic(gene-ZNF175)	gene-LOC105601981	cytoplasmic tRNA 2-thiolation protein 1%2C transcript variant X3	57632985	57639455	6471
14	57627889	G	A	0.20561797752808988	6.38188608388322	intronic(gene-ZNF175)	gene-LOC105601982	uncharacterized LOC105601982%2C transcript variant X2	57626022	57637068	11047
14	57627889	G	A	0.20561797752808988	6.38188608388322	intronic(gene-ZNF175)	gene-LOC114118161	U6 spliceosomal RNA	57604084	57604191	108
14	57627889	G	A	0.20561797752808988	6.38188608388322	intronic(gene-ZNF175)	gene-SIGLEC5	sialic acid binding Ig like lectin 5%2C transcript variant X1	57643798	57659136	15339
14	57627889	G	A	0.20561797752808988	6.38188608388322	intronic(gene-ZNF175)	gene-TRNAC-GCA-182	tRNA-Cys	57633688	57633759	72
14	57627889	G	A	0.20561797752808988	6.38188608388322	intronic(gene-ZNF175)	gene-ZNF175	zinc finger protein 175%2C transcript variant X4	57608457	57628918	20462
14	59886733	C	T	0.20594965675057209	6.35135344920875	intergenic(gene-LOC114117868(dist=71190),gene-LOC101110828(dist=7038))	gene-LOC101110828	zinc finger protein 160-like%2C transcript variant X5	59893771	60079958	186188
Note: The table only shows SNPs located within or between genes
