# Supplementary material for: Genome-Wide Association Study Revealed Candidate Genes Associated with Litter Size, Weight, and Body Size Traits in Tianmu Polytocous Sheep (Ovis aries)
Source: Biology (Basel). 2025 Oct 20;14(10):1446. doi: 10.3390/biology14101446 (PMC12561659; doi:10.3390/biology14101446)
Supplement: Supplementary file 1 [file biology-14-01446-s001.zip › biology-3845291-supplementary/Supplementary Files/Table S9.xls]

chr	peakPOS	ref	alt	maf	peak_value(-log10P)	SNP annotation analysis results	transcript_ID	Annotation	gene_start	gene_end	gene_length
1	6461270	T	C	0.09021739130434783	6.34841411444542	intergenic(gene-SH3BP4(dist=315169),gene-ARL4C(dist=114259))
1	7293215	A	G	0.06345733041575492	6.29004249822192	intronic(gene-UGT1A3,gene-UGT1A4,gene-UGT1A6,gene-UGT1A9)	gene-DNAJB3	DnaJ heat shock protein family (Hsp40) member B3	7272152	7273707	1556
1	7293215	A	G	0.06345733041575492	6.29004249822192	intronic(gene-UGT1A3,gene-UGT1A4,gene-UGT1A6,gene-UGT1A9)	gene-LOC114113989	UDP-glucuronosyltransferase 1A3-like	7315155	7316507	1353
1	7293215	A	G	0.06345733041575492	6.29004249822192	intronic(gene-UGT1A3,gene-UGT1A4,gene-UGT1A6,gene-UGT1A9)	gene-UGT1A1	UDP glucuronosyltransferase family 1 member A1	7254898	7268056	13159
1	7293215	A	G	0.06345733041575492	6.29004249822192	intronic(gene-UGT1A3,gene-UGT1A4,gene-UGT1A6,gene-UGT1A9)	gene-UGT1A3	UDP glucuronosyltransferase 1 family%2C polypeptide A3	7254898	7383834	128937
1	7293215	A	G	0.06345733041575492	6.29004249822192	intronic(gene-UGT1A3,gene-UGT1A4,gene-UGT1A6,gene-UGT1A9)	gene-UGT1A4	UDP glucuronosyltransferase 1 family%2C polypeptide A4	7254898	7321736	66839
1	7293215	A	G	0.06345733041575492	6.29004249822192	intronic(gene-UGT1A3,gene-UGT1A4,gene-UGT1A6,gene-UGT1A9)	gene-UGT1A6	UDP glucuronosyltransferase 1 family%2C polypeptide A6	7254898	7413990	159093
1	7293215	A	G	0.06345733041575492	6.29004249822192	intronic(gene-UGT1A3,gene-UGT1A4,gene-UGT1A6,gene-UGT1A9)	gene-UGT1A9	UDP glucuronosyltransferase 1 family%2C polypeptide A9	7254899	7426072	171174
1	17573832	T	C	0.2786697247706422	6.18507823933215	intergenic(gene-SLC2A1(dist=172012),gene-LOC101103614(dist=6827))	gene-LOC101103614	L-amino-acid oxidase-like	17580659	17587920	7262
1	17573832	T	C	0.2786697247706422	6.18507823933215	intergenic(gene-SLC2A1(dist=172012),gene-LOC101103614(dist=6827))	gene-LOC101104115	olfactory receptor 2A5-like	17610385	17611332	948
1	17573832	T	C	0.2786697247706422	6.18507823933215	intergenic(gene-SLC2A1(dist=172012),gene-LOC101103614(dist=6827))	gene-LOC121819112	uncharacterized LOC121819112%2C transcript variant X1	17449750	17536691	86942
1	76574846	T	A	0.15065502183406113	6.05083183297236	intergenic(gene-PLPPR5(dist=158365),gene-PLPPR4(dist=91081))
1	97970255	G	T	0.510351966873706	6.05117044832207	intergenic(gene-LOC114112680(dist=1639),gene-TRNAC-GCA-6(dist=41509))	gene-LOC114111415	U1 spliceosomal RNA	97989480	97989643	164
1	97970255	G	T	0.510351966873706	6.05117044832207	intergenic(gene-LOC114112680(dist=1639),gene-TRNAC-GCA-6(dist=41509))	gene-LOC114112680	putative neuroblastoma breakpoint family member 5	97950919	97968616	17698
1	169850670	C	A	0.05616740088105727	6.48029102709241	intergenic(gene-TRNAC-GCA-13(dist=1050216),gene-TRNAF-GAA-2(dist=2907))	gene-TRNAF-GAA-2	tRNA-Phe	169853577	169853649	73
1	170532377	A	C	0.08804347826086957	8.53332555765774	intergenic(gene-TRNAF-GAA-2(dist=678728),gene-ALCAM(dist=449037))
1	187494983	G	C	0.05652173913043478	6.23623907514208	intronic(gene-CASR)	gene-CASR	calcium sensing receptor%2C transcript variant X2	187486370	187579370	93001
1	256033885	A	G	0.0734341252699784	6.47188053738136	intronic(gene-SLCO2A1)	gene-LOC121817363	uncharacterized LOC121817363	256002163	256006073	3911
1	256033885	A	G	0.0734341252699784	6.47188053738136	intronic(gene-SLCO2A1)	gene-SLCO2A1	solute carrier organic anion transporter family member 2A1%2C transcript variant X1	255975485	256069394	93910
1	269386822	A	G	0.05194805194805195	6.10609504975477	intronic(gene-CLDN14)	gene-CLDN14	claudin 14%2C transcript variant X1	269353472	269481497	128026
1	269386822	A	G	0.05194805194805195	6.10609504975477	intronic(gene-CLDN14)	gene-LOC114110994	U6 spliceosomal RNA	269399002	269399108	107
2	18912638	A	G	0.15308370044052863	6.47391413497706	intergenic(gene-LOC101105891(dist=323329),gene-SMC2(dist=36574))	gene-SMC2	structural maintenance of chromosomes 2	18949212	19000900	51689
2	86125437	A	G	0.08552631578947369	6.7081491637228	intronic(gene-SH3GL2)	gene-SH3GL2	SH3 domain containing GRB2 like 2%2C endophilin A1%2C transcript variant X2	86020520	86244359	223840
2	87026402	G	C	0.15765765765765766	6.02471642839547	intronic(gene-ADAMTSL1)	gene-ADAMTSL1	ADAMTS like 1%2C transcript variant X3	86382252	87500965	1118714
3	141228907	A	G	0.07534246575342465	6.97553937268565	intronic(gene-ANO6)	gene-ANO6	anoctamin 6%2C transcript variant X1	141154032	141385490	231459
3	141228907	A	G	0.07534246575342465	6.97553937268565	intronic(gene-ANO6)	gene-TRNAH-AUG	tRNA-His	141235313	141235386	74
3	141228907	A	G	0.07534246575342465	6.97553937268565	intronic(gene-ANO6)	gene-TRNAS-GGA-82	tRNA-Ser	141225653	141225724	72
6	38532523	A	C	0.06673960612691467	6.16189513424851	intergenic(gene-LCORL(dist=309572),gene-SLIT2(dist=1865198))
6	86054531	G	A	0.05793991416309013	8.16756607343198	intergenic(gene-LOC101120084(dist=44117),gene-TRNAH-GUG-16(dist=13715))	gene-SULT1E1	sulfotransferase family 1E member 1%2C transcript variant X2	86074358	86132345	57988
6	86054531	G	A	0.05793991416309013	8.16756607343198	intergenic(gene-LOC101120084(dist=44117),gene-TRNAH-GUG-16(dist=13715))	gene-TRNAH-GUG-16	tRNA-His	86068246	86068317	72
7	65467654	A	G	0.08512931034482758	6.53914453683498	intronic(gene-GCH1)	gene-GCH1	GTP cyclohydrolase 1	65424739	65482392	57654
7	71695787	G	A	0.057649667405764965	6.1833826511237	intronic(gene-PRKCH)	gene-LOC121820068	uncharacterized LOC121820068	71729872	71740440	10569
7	71695787	G	A	0.057649667405764965	6.1833826511237	intronic(gene-PRKCH)	gene-PRKCH	protein kinase C eta%2C transcript variant X1	71503821	71866710	362890
7	76179156	A	T	0.0784313725490196	6.1656296595943	intergenic(gene-FUT8(dist=285928),gene-TRNAC-ACA-117(dist=206381))
8	72627926	A	G	0.06319290465631928	6.37682930333371	intronic(gene-SASH1)	gene-SASH1	SAM and SH3 domain containing 1%2C transcript variant X5	72614838	72961956	347119
8	81224111	T	A	0.08738938053097345	6.17356222697837	intronic(gene-ARID1B)	gene-ARID1B	AT-rich interaction domain 1B%2C transcript variant X1	81162732	81587556	424825
8	81224111	T	A	0.08738938053097345	6.17356222697837	intronic(gene-ARID1B)	gene-TRNAC-ACA-130	tRNA-Cys	81206737	81206808	72
8	84434730	G	A	0.09843400447427293	6.05222936494141	intronic(gene-MAP3K4)	gene-MAP3K4	mitogen-activated protein kinase kinase kinase 4%2C transcript variant X4	84418003	84524485	106483
11	4439361	C	A	0.2101123595505618	6.31811521714327	intergenic(gene-KIF2B(dist=829942),gene-LOC101120345(dist=228571))
12	17297164	C	T	0.20294784580498867	6.18375445654088	intergenic(gene-TRNAY-GUA-33(dist=205731),gene-KCTD3(dist=751546))
15	43995875	T	C	0.06357758620689655	6.24450062846234	intronic(gene-LMO1)	gene-LMO1	LIM domain only 1%2C transcript variant X1	43992803	44034452	41650
16	1780628	T	C	0.059957173447537475	6.65756685675493	intronic(gene-DOCK2)	gene-DOCK2	dedicator of cytokinesis 2	1715061	2188470	473410
16	1780628	T	C	0.059957173447537475	6.65756685675493	intronic(gene-DOCK2)	gene-LOC114118715	heterogeneous nuclear ribonucleoprotein A1-like	1774062	1775943	1882
16	3610383	T	C	0.13504464285714285	7.12461024471409	intergenic(gene-FGF18(dist=175348),gene-FBXW11(dist=236115))
16	7947744	A	G	0.05627705627705628	6.20341498299922	intronic(gene-ARHGEF28)	gene-ARHGEF28	Rho guanine nucleotide exchange factor 28%2C transcript variant X6	7819650	8170420	350771
16	52064004	C	T	0.0509761388286334	6.02436961036379	intergenic(gene-CDH12(dist=341101),gene-LOC101118641(dist=455910))
18	3094882	G	A	0.05605381165919283	6.41664012472501	intergenic(gene-TRNAE-UUC-91(dist=513386),gene-LOC106990481(dist=65864))
19	2383812	A	G	0.14541387024608501	6.09470246838676	intergenic(gene-EOMES(dist=256484),gene-CMC1(dist=304727))	gene-LOC121817194	uncharacterized LOC121817194	2334419	2353851	19433
23	1586987	G	C	0.13870246085011187	6.02044953121855	intergenic(gene-SALL3(dist=335223),gene-TRNAC-GCA-214(dist=49525))
23	12939296	A	G	0.06084070796460177	9.83387462087125	intergenic(gene-SYT4(dist=41288),gene-LOC121817730(dist=1054423))
23	52947514	C	A	0.1162280701754386	6.07656484058089	intronic(gene-DCC)	gene-DCC	DCC netrin 1 receptor%2C transcript variant X2	52076545	53357354	1280810
24	3153777	T	C	0.06168831168831169	6.15889936857764	upstream;downstream(gene-TRNAP-CGG-4;gene-TRNAK-CUU-26)	gene-LOC101120797	caspase-14%2C transcript variant X2	3122489	3128958	6470
24	3153777	T	C	0.06168831168831169	6.15889936857764	upstream;downstream(gene-TRNAP-CGG-4;gene-TRNAK-CUU-26)	gene-LOC101121309	olfactory receptor 1F1-like%2C transcript variant X1	3182751	3184752	2002
24	3153777	T	C	0.06168831168831169	6.15889936857764	upstream;downstream(gene-TRNAP-CGG-4;gene-TRNAK-CUU-26)	gene-LOC101121564	olfactory receptor 1F1-like	3190788	3191729	942
24	3153777	T	C	0.06168831168831169	6.15889936857764	upstream;downstream(gene-TRNAP-CGG-4;gene-TRNAK-CUU-26)	gene-LOC121817913	uncharacterized LOC121817913	3129494	3137987	8494
24	3153777	T	C	0.06168831168831169	6.15889936857764	upstream;downstream(gene-TRNAP-CGG-4;gene-TRNAK-CUU-26)	gene-TRNAK-CUU-23	tRNA-Lys	3136550	3136622	73
24	3153777	T	C	0.06168831168831169	6.15889936857764	upstream;downstream(gene-TRNAP-CGG-4;gene-TRNAK-CUU-26)	gene-TRNAK-CUU-24	tRNA-Lys	3141251	3141323	73
24	3153777	T	C	0.06168831168831169	6.15889936857764	upstream;downstream(gene-TRNAP-CGG-4;gene-TRNAK-CUU-26)	gene-TRNAK-CUU-25	tRNA-Lys	3148192	3148264	73
24	3153777	T	C	0.06168831168831169	6.15889936857764	upstream;downstream(gene-TRNAP-CGG-4;gene-TRNAK-CUU-26)	gene-TRNAK-CUU-26	tRNA-Lys	3153382	3153454	73
24	3153777	T	C	0.06168831168831169	6.15889936857764	upstream;downstream(gene-TRNAP-CGG-4;gene-TRNAK-CUU-26)	gene-TRNAK-CUU-27	tRNA-Lys	3157974	3158046	73
24	3153777	T	C	0.06168831168831169	6.15889936857764	upstream;downstream(gene-TRNAP-CGG-4;gene-TRNAK-CUU-26)	gene-TRNAK-CUU-28	tRNA-Lys	3162670	3162742	73
24	3153777	T	C	0.06168831168831169	6.15889936857764	upstream;downstream(gene-TRNAP-CGG-4;gene-TRNAK-CUU-26)	gene-TRNAK-CUU-29	tRNA-Lys	3164424	3164496	73
24	3153777	T	C	0.06168831168831169	6.15889936857764	upstream;downstream(gene-TRNAP-CGG-4;gene-TRNAK-CUU-26)	gene-TRNAK-CUU-30	tRNA-Lys	3166744	3166816	73
24	3153777	T	C	0.06168831168831169	6.15889936857764	upstream;downstream(gene-TRNAP-CGG-4;gene-TRNAK-CUU-26)	gene-TRNAK-CUU-31	tRNA-Lys	3168506	3168578	73
24	3153777	T	C	0.06168831168831169	6.15889936857764	upstream;downstream(gene-TRNAP-CGG-4;gene-TRNAK-CUU-26)	gene-TRNAK-CUU-32	tRNA-Lys	3173055	3173127	73
24	3153777	T	C	0.06168831168831169	6.15889936857764	upstream;downstream(gene-TRNAP-CGG-4;gene-TRNAK-CUU-26)	gene-TRNAK-CUU-33	tRNA-Lys	3177874	3177946	73
24	3153777	T	C	0.06168831168831169	6.15889936857764	upstream;downstream(gene-TRNAP-CGG-4;gene-TRNAK-CUU-26)	gene-TRNAP-AGG-10	tRNA-Pro	3166244	3166315	72
24	3153777	T	C	0.06168831168831169	6.15889936857764	upstream;downstream(gene-TRNAP-CGG-4;gene-TRNAK-CUU-26)	gene-TRNAP-AGG-11	tRNA-Pro	3170727	3170798	72
24	3153777	T	C	0.06168831168831169	6.15889936857764	upstream;downstream(gene-TRNAP-CGG-4;gene-TRNAK-CUU-26)	gene-TRNAP-AGG-12	tRNA-Pro	3173689	3173760	72
24	3153777	T	C	0.06168831168831169	6.15889936857764	upstream;downstream(gene-TRNAP-CGG-4;gene-TRNAK-CUU-26)	gene-TRNAP-AGG-7	tRNA-Pro	3140658	3140729	72
24	3153777	T	C	0.06168831168831169	6.15889936857764	upstream;downstream(gene-TRNAP-CGG-4;gene-TRNAK-CUU-26)	gene-TRNAP-AGG-8	tRNA-Pro	3144543	3144614	72
24	3153777	T	C	0.06168831168831169	6.15889936857764	upstream;downstream(gene-TRNAP-CGG-4;gene-TRNAK-CUU-26)	gene-TRNAP-AGG-9	tRNA-Pro	3162169	3162240	72
24	3153777	T	C	0.06168831168831169	6.15889936857764	upstream;downstream(gene-TRNAP-CGG-4;gene-TRNAK-CUU-26)	gene-TRNAP-CGG-4	tRNA-Pro	3154646	3154717	72
24	3153777	T	C	0.06168831168831169	6.15889936857764	upstream;downstream(gene-TRNAP-CGG-4;gene-TRNAK-CUU-26)	gene-TRNAP-UGG-4	tRNA-Pro	3137564	3137635	72
24	3153777	T	C	0.06168831168831169	6.15889936857764	upstream;downstream(gene-TRNAP-CGG-4;gene-TRNAK-CUU-26)	gene-TRNAP-UGG-5	tRNA-Pro	3161311	3161382	72
24	3153777	T	C	0.06168831168831169	6.15889936857764	upstream;downstream(gene-TRNAP-CGG-4;gene-TRNAK-CUU-26)	gene-TRNAP-UGG-6	tRNA-Pro	3163921	3163992	72
24	3153777	T	C	0.06168831168831169	6.15889936857764	upstream;downstream(gene-TRNAP-CGG-4;gene-TRNAK-CUU-26)	gene-TRNAP-UGG-7	tRNA-Pro	3165386	3165457	72
24	3153777	T	C	0.06168831168831169	6.15889936857764	upstream;downstream(gene-TRNAP-CGG-4;gene-TRNAK-CUU-26)	gene-TRNAP-UGG-8	tRNA-Pro	3168000	3168071	72
24	3153777	T	C	0.06168831168831169	6.15889936857764	upstream;downstream(gene-TRNAP-CGG-4;gene-TRNAK-CUU-26)	gene-TRNAP-UGG-9	tRNA-Pro	3169393	3169464	72
24	3153777	T	C	0.06168831168831169	6.15889936857764	upstream;downstream(gene-TRNAP-CGG-4;gene-TRNAK-CUU-26)	gene-TRNAR-CCG-9	tRNA-Arg	3128394	3128466	73
24	3153777	T	C	0.06168831168831169	6.15889936857764	upstream;downstream(gene-TRNAP-CGG-4;gene-TRNAK-CUU-26)	gene-TRNAR-CCU-32	tRNA-Arg	3130692	3130764	73
24	3153777	T	C	0.06168831168831169	6.15889936857764	upstream;downstream(gene-TRNAP-CGG-4;gene-TRNAK-CUU-26)	gene-TRNAR-CCU-33	tRNA-Arg	3156708	3156780	73
24	3153777	T	C	0.06168831168831169	6.15889936857764	upstream;downstream(gene-TRNAP-CGG-4;gene-TRNAK-CUU-26)	gene-TRNAR-CCU-34	tRNA-Arg	3176434	3176506	73
24	3153777	T	C	0.06168831168831169	6.15889936857764	upstream;downstream(gene-TRNAP-CGG-4;gene-TRNAK-CUU-26)	gene-ZNF213	zinc finger protein 213	3115226	3121409	6184
25	2784126	T	C	0.0752212389380531	7.67463768033024	intergenic(gene-FMN2(dist=3649),gene-C25H1orf198(dist=188091))	gene-FMN2	formin 2	2427717	2780477	352761
26	12283078	C	T	0.0715909090909091	6.12102077033633	intergenic(gene-LOC105605134(dist=1414749),gene-TENM3(dist=84621))
Note: The table only shows SNPs located within or between genes
